# Supplementary material for: The Impact of Hemolysis on Cell-Free microRNA Biomarkers
Source: Front Genet. 2013 May 24;4:94. doi: 10.3389/fgene.2013.00094 (PMC3663194; doi:10.3389/fgene.2013.00094)
Supplement: Supplementary file 1 [file 50293_Reid_DataSheet1.XLSX]

## Sheet: Array 1
Target Name	CT RBC N1	CT N1-NH	CT N1-H		CT MPM1-NH	CT MPM1-H		CT CAD1-NH	CT CAD1-H
ath-miR159a	Undetermined	Undetermined	Undetermined		Undetermined	Undetermined		Undetermined	Undetermined
ath-miR159a	Undetermined	Undetermined	Undetermined		Undetermined	Undetermined		Undetermined	Undetermined
dme-miR-7	27.919	Undetermined	35.312		Undetermined	35.361		Undetermined	Undetermined
hsa-let-7a	23.663	31.126	29.933		32.589	33.008		34.688	33.836
hsa-let-7a#-	Undetermined	39.45	Undetermined		Undetermined	Undetermined		Undetermined	Undetermined
hsa-let-7b	20.423	27.781	26.502		30.111	25.718		31.774	31.256
hsa-let-7b#	Undetermined	Undetermined	Undetermined		Undetermined	Undetermined		Undetermined	Undetermined
hsa-let-7c	29.639	Undetermined	35.774		Undetermined	38.213		Undetermined	Undetermined
hsa-let-7c#	Undetermined	Undetermined	Undetermined		Undetermined	Undetermined		Undetermined	Undetermined
hsa-let-7d	22.091	29.501	28.431		30.846	32.112		32.858	37.453
hsa-let-7e	22.003	28.726	28.282		31.906	32.164		38.798	33.343
hsa-let-7e#	Undetermined	Undetermined	Undetermined		Undetermined	Undetermined		Undetermined	Undetermined
hsa-let-7f	24.972	33.664	30.622		33.194	34.267		Undetermined	Undetermined
hsa-let-7f-1#	Undetermined	Undetermined	Undetermined		Undetermined	Undetermined		Undetermined	Undetermined
hsa-let-7f-2#	Undetermined	Undetermined	Undetermined		Undetermined	Undetermined		Undetermined	Undetermined
hsa-let-7g	20.545	29.834	28.862		31.631	30.818		Undetermined	33.549
hsa-let-7g#	31.02	34.438	Undetermined		Undetermined	Undetermined		Undetermined	Undetermined
hsa-let-7i#	31.51	Undetermined	Undetermined		Undetermined	Undetermined		Undetermined	Undetermined
hsa-miR-1	Undetermined	39.8	Undetermined		38.896	Undetermined		Undetermined	Undetermined
hsa-miR-100	30.338	Undetermined	35.237		Undetermined	Undetermined		Undetermined	Undetermined
hsa-miR-100#	Undetermined	Undetermined	Undetermined		Undetermined	Undetermined		Undetermined	Undetermined
hsa-miR-101	23.669	32.564	30.344		33.304	32.015		Undetermined	Undetermined
hsa-miR-101#	30.7	Undetermined	Undetermined		Undetermined	Undetermined		Undetermined	Undetermined
hsa-miR-103	22.116	28.884	27.163		29.664	29.933		37.239	33.778
hsa-miR-105	Undetermined	Undetermined	Undetermined		Undetermined	Undetermined		Undetermined	Undetermined
hsa-miR-105#	Undetermined	Undetermined	Undetermined		Undetermined	Undetermined		Undetermined	Undetermined
hsa-miR-106a	16.542	24.742	23.605		25.67	23.911		28.657	27.246
hsa-miR-106a#	Undetermined	Undetermined	Undetermined		Undetermined	Undetermined		Undetermined	Undetermined
hsa-miR-106b	19.707	27.591	26.613		30.072	27.303		33.568	32.233
hsa-miR-106b#	26.293	32.096	33.084		37.097	34.495		Undetermined	34.886
hsa-miR-107	28.537	Undetermined	33.996		Undetermined	Undetermined		Undetermined	Undetermined
hsa-miR-10a	31.239	Undetermined	32.349		Undetermined	Undetermined		Undetermined	Undetermined
hsa-miR-10a#	Undetermined	Undetermined	Undetermined		Undetermined	Undetermined		Undetermined	Undetermined
hsa-miR-10b	Undetermined	Undetermined	Undetermined		38.384	Undetermined		38.836	Undetermined
hsa-miR-10b#	34.555	33.791	34.653		Undetermined	Undetermined		Undetermined	Undetermined
hsa-miR-1178	Undetermined	Undetermined	Undetermined		Undetermined	Undetermined		Undetermined	Undetermined
hsa-miR-1179	37.311	Undetermined	Undetermined		Undetermined	Undetermined		Undetermined	Undetermined
hsa-miR-1180	26.991	Undetermined	Undetermined		Undetermined	33.44		Undetermined	35.67
hsa-miR-1182	Undetermined	Undetermined	Undetermined		Undetermined	Undetermined		Undetermined	Undetermined
hsa-miR-1183	38.102	Undetermined	Undetermined		Undetermined	Undetermined		Undetermined	Undetermined
hsa-miR-1184	Undetermined	Undetermined	Undetermined		Undetermined	Undetermined		Undetermined	Undetermined
hsa-miR-1197	Undetermined	Undetermined	Undetermined		Undetermined	Undetermined		Undetermined	Undetermined
hsa-miR-1200	Undetermined	Undetermined	Undetermined		Undetermined	Undetermined		Undetermined	Undetermined
hsa-miR-1201	33.707	Undetermined	Undetermined		Undetermined	Undetermined		Undetermined	Undetermined
hsa-miR-1203	Undetermined	Undetermined	Undetermined		Undetermined	Undetermined		Undetermined	Undetermined
hsa-miR-1204	Undetermined	Undetermined	Undetermined		Undetermined	Undetermined		Undetermined	Undetermined
hsa-miR-1205	Undetermined	Undetermined	Undetermined		Undetermined	Undetermined		Undetermined	Undetermined
hsa-miR-1206	Undetermined	Undetermined	Undetermined		Undetermined	Undetermined		Undetermined	Undetermined
hsa-miR-1208	35.942	Undetermined	Undetermined		Undetermined	Undetermined		Undetermined	Undetermined
hsa-miR-122	Undetermined	29.261	27.818		32.804	32.155		31.815	31.083
hsa-miR-122#	Undetermined	Undetermined	Undetermined		Undetermined	Undetermined		Undetermined	Undetermined
hsa-miR-1224-3P	Undetermined	Undetermined	Undetermined		Undetermined	Undetermined		Undetermined	Undetermined
hsa-miR-1225-3P	31.196	Undetermined	Undetermined		Undetermined	Undetermined		Undetermined	Undetermined
hsa-miR-1226#	Undetermined	Undetermined	Undetermined		Undetermined	Undetermined		Undetermined	Undetermined
hsa-miR-1227	29.278	Undetermined	Undetermined		Undetermined	Undetermined		Undetermined	Undetermined
hsa-miR-1228#	37.063	Undetermined	Undetermined		Undetermined	Undetermined		Undetermined	Undetermined
hsa-miR-1233	30.743	35.496	Undetermined		34.585	Undetermined		Undetermined	39.96
hsa-miR-1236	Undetermined	Undetermined	Undetermined		Undetermined	Undetermined		Undetermined	Undetermined
hsa-miR-1238	35.935	Undetermined	Undetermined		Undetermined	Undetermined		Undetermined	Undetermined
hsa-miR-124#	Undetermined	Undetermined	Undetermined		Undetermined	Undetermined		Undetermined	Undetermined
hsa-miR-1243	Undetermined	Undetermined	Undetermined		Undetermined	Undetermined		Undetermined	Undetermined
hsa-miR-1244	Undetermined	Undetermined	Undetermined		Undetermined	Undetermined		Undetermined	Undetermined
hsa-miR-1245	Undetermined	Undetermined	Undetermined		Undetermined	Undetermined		Undetermined	Undetermined
hsa-miR-1247	Undetermined	Undetermined	Undetermined		Undetermined	Undetermined		Undetermined	Undetermined
hsa-miR-1248	Undetermined	Undetermined	Undetermined		Undetermined	Undetermined		Undetermined	Undetermined
hsa-miR-1249	34.075	Undetermined	Undetermined		34.37	Undetermined		Undetermined	Undetermined
hsa-miR-1250	Undetermined	Undetermined	Undetermined		Undetermined	Undetermined		Undetermined	Undetermined
hsa-miR-1251	Undetermined	Undetermined	Undetermined		Undetermined	Undetermined		Undetermined	Undetermined
hsa-miR-1252	Undetermined	Undetermined	Undetermined		Undetermined	Undetermined		Undetermined	Undetermined
hsa-miR-1253	39.422	Undetermined	Undetermined		Undetermined	Undetermined		Undetermined	Undetermined
hsa-miR-1254	32.7	Undetermined	Undetermined		Undetermined	Undetermined		Undetermined	Undetermined
hsa-miR-1255A	34.422	Undetermined	Undetermined		Undetermined	Undetermined		Undetermined	Undetermined
hsa-miR-1255B	27.748	Undetermined	33.318		Undetermined	35.128		Undetermined	33.906
hsa-miR-1256	Undetermined	Undetermined	Undetermined		Undetermined	Undetermined		Undetermined	Undetermined
hsa-miR-1257	Undetermined	Undetermined	Undetermined		Undetermined	Undetermined		Undetermined	Undetermined
hsa-miR-1259	Undetermined	Undetermined	Undetermined		Undetermined	Undetermined		Undetermined	Undetermined
hsa-miR-125a-3p	36.167	34.924	Undetermined		Undetermined	Undetermined		Undetermined	Undetermined
hsa-miR-125a-5p	28.079	30.367	30.377		33.424	34.302		Undetermined	Undetermined
hsa-miR-125b	29.58	31.988	33.165		Undetermined	Undetermined		Undetermined	Undetermined
hsa-miR-125b-1#	36.808	Undetermined	Undetermined		Undetermined	Undetermined		Undetermined	Undetermined
hsa-miR-125b-2#	Undetermined	39.21	Undetermined		Undetermined	Undetermined		Undetermined	Undetermined
hsa-miR-126	17.198	23.619	22.712		24.861	24.676		28.312	27.75
hsa-miR-126#	22.933	29.32	27.544		29.92	28.806		32.467	31.884
hsa-miR-1260	28.398	34.702	33.578		34.881	35.101		38.284	33.359
hsa-miR-1262	37.578	Undetermined	Undetermined		Undetermined	Undetermined		Undetermined	Undetermined
hsa-miR-1263	Undetermined	Undetermined	Undetermined		Undetermined	Undetermined		Undetermined	Undetermined
hsa-miR-1264	37.763	Undetermined	Undetermined		Undetermined	39.422		Undetermined	Undetermined
hsa-miR-1265	Undetermined	Undetermined	Undetermined		Undetermined	Undetermined		Undetermined	Undetermined
hsa-miR-1267	37.017	Undetermined	Undetermined		Undetermined	Undetermined		Undetermined	Undetermined
hsa-miR-1269	Undetermined	Undetermined	Undetermined		Undetermined	Undetermined		Undetermined	Undetermined
hsa-miR-127	Undetermined	30.567	29.739		34.179	Undetermined		Undetermined	Undetermined
hsa-miR-1270	30.701	Undetermined	Undetermined		Undetermined	Undetermined		Undetermined	Undetermined
hsa-miR-1271	32.676	Undetermined	36.508		Undetermined	Undetermined		Undetermined	Undetermined
hsa-miR-1272	Undetermined	Undetermined	Undetermined		Undetermined	Undetermined		Undetermined	Undetermined
hsa-miR-1274A	26.709	29.436	29.511		31.628	31.973		28.38	28.636
hsa-miR-1274B	22.357	25.195	24.824		26.114	26.386		26.391	26.144
hsa-miR-1275	31.794	Undetermined	Undetermined		37.466	Undetermined		Undetermined	Undetermined
hsa-miR-127-5p	Undetermined	Undetermined	Undetermined		Undetermined	Undetermined		Undetermined	Undetermined
hsa-miR-1276	36.842	Undetermined	Undetermined		Undetermined	Undetermined		Undetermined	Undetermined
hsa-miR-1278	Undetermined	Undetermined	Undetermined		Undetermined	Undetermined		Undetermined	Undetermined
hsa-miR-1282	34.927	Undetermined	Undetermined		Undetermined	Undetermined		Undetermined	Undetermined
hsa-miR-1283	Undetermined	Undetermined	Undetermined		Undetermined	Undetermined		Undetermined	Undetermined
hsa-miR-1284	Undetermined	Undetermined	Undetermined		Undetermined	Undetermined		Undetermined	Undetermined
hsa-miR-1285	30.227	38.596	35.499		Undetermined	Undetermined		Undetermined	Undetermined
hsa-miR-1286	Undetermined	Undetermined	Undetermined		Undetermined	Undetermined		Undetermined	Undetermined
hsa-miR-1288	33.239	Undetermined	Undetermined		Undetermined	Undetermined		Undetermined	Undetermined
hsa-miR-1289	Undetermined	Undetermined	Undetermined		Undetermined	Undetermined		Undetermined	Undetermined
hsa-miR-128a	27.649	35.626	31.542		Undetermined	34.143		Undetermined	Undetermined
hsa-miR-129	37.816	Undetermined	Undetermined		Undetermined	Undetermined		Undetermined	Undetermined
hsa-miR-129#	Undetermined	Undetermined	Undetermined		Undetermined	Undetermined		Undetermined	Undetermined
hsa-miR-1290	33.604	35.069	34.958		36.203	35.424		33.524	33.306
hsa-miR-1291	35.53	Undetermined	Undetermined		Undetermined	Undetermined		Undetermined	Undetermined
hsa-miR-1292	Undetermined	Undetermined	Undetermined		Undetermined	Undetermined		Undetermined	Undetermined
hsa-miR-1293	Undetermined	Undetermined	Undetermined		Undetermined	Undetermined		Undetermined	Undetermined
hsa-miR-1294	Undetermined	Undetermined	Undetermined		Undetermined	Undetermined		Undetermined	Undetermined
hsa-miR-1296	Undetermined	38.477	36.982		Undetermined	Undetermined		Undetermined	Undetermined
hsa-miR-1298	Undetermined	34.725	34.687		Undetermined	Undetermined		30.553	32.737
hsa-miR-1300	39.596	Undetermined	Undetermined		Undetermined	Undetermined		Undetermined	Undetermined
hsa-miR-1301	Undetermined	39.471	38.154		35.149	Undetermined		Undetermined	Undetermined
hsa-miR-1302	Undetermined	Undetermined	Undetermined		Undetermined	Undetermined		Undetermined	Undetermined
hsa-miR-1303	35.444	Undetermined	Undetermined		Undetermined	Undetermined		Undetermined	Undetermined
hsa-miR-1304	37.96	Undetermined	Undetermined		Undetermined	Undetermined		Undetermined	Undetermined
hsa-miR-1305	Undetermined	Undetermined	Undetermined		Undetermined	Undetermined		Undetermined	Undetermined
hsa-miR-130a	24.124	30.759	29.28		32.277	32.759		38.521	34.774
hsa-miR-130a#	Undetermined	Undetermined	Undetermined		Undetermined	Undetermined		Undetermined	Undetermined
hsa-miR-130b	25.265	30.293	29.951		Undetermined	32.203		33.354	Undetermined
hsa-miR-130b#	30.442	35.869	34.99		Undetermined	39.793		Undetermined	Undetermined
hsa-miR-132	25.46	31.231	30.769		Undetermined	31.593		33.797	35.061
hsa-miR-132#	Undetermined	Undetermined	Undetermined		Undetermined	Undetermined		Undetermined	Undetermined
hsa-miR-1324	37.273	Undetermined	Undetermined		Undetermined	Undetermined		Undetermined	Undetermined
hsa-miR-133a	35.751	33.646	33.322		35.659	34.026		Undetermined	36.43
hsa-miR-133b	33.817	Undetermined	Undetermined		Undetermined	Undetermined		35.935	Undetermined
hsa-miR-135a	32.523	Undetermined	37.202		Undetermined	Undetermined		Undetermined	Undetermined
hsa-miR-135b	Undetermined	Undetermined	Undetermined		Undetermined	Undetermined		Undetermined	Undetermined
hsa-miR-135b#	Undetermined	Undetermined	Undetermined		Undetermined	Undetermined		Undetermined	Undetermined
hsa-miR-136	Undetermined	Undetermined	Undetermined		Undetermined	Undetermined		Undetermined	Undetermined
hsa-miR-136#	Undetermined	35.589	34.513		Undetermined	Undetermined		Undetermined	Undetermined
hsa-miR-138	32.706	34.458	33.092		36.405	Undetermined		Undetermined	Undetermined
hsa-miR-138-2#	38.266	Undetermined	Undetermined		Undetermined	Undetermined		Undetermined	Undetermined
hsa-miR-139-3p	Undetermined	36.95	34.586		Undetermined	Undetermined		Undetermined	Undetermined
hsa-miR-139-5p	31.923	29.456	28.541		31.552	32.899		33.677	33.002
hsa-miR-140-3p	22.239	31.292	30.222		33.763	30.702		35.674	32.664
hsa-miR-141	30.861	Undetermined	35.44		Undetermined	34.496		Undetermined	Undetermined
hsa-miR-141#	Undetermined	Undetermined	Undetermined		Undetermined	Undetermined		Undetermined	Undetermined
hsa-miR-142-3p	18.11	25.448	25.142		27.595	27.833		31.664	31.339
hsa-miR-142-5p	24.932	31.622	31.915		33.871	33.88		34.895	38.394
hsa-miR-143	26.361	31.542	32.381		34.161	33.768		Undetermined	Undetermined
hsa-miR-143#	38.715	Undetermined	Undetermined		Undetermined	Undetermined		Undetermined	Undetermined
hsa-miR-144	24.362	32.912	33.089		37.808	34.453		Undetermined	Undetermined
hsa-miR-144#	20.528	32.672	31.602		35.008	33.845		37.249	34.434
hsa-miR-145	25.547	30.603	29.718		31.842	32.261		35.434	33.132
hsa-miR-145#	33.695	Undetermined	36.867		Undetermined	Undetermined		Undetermined	Undetermined
hsa-miR-146a	24.675	26.472	26.219		27.506	27.677		30.655	30.311
hsa-miR-146a#	Undetermined	Undetermined	Undetermined		Undetermined	Undetermined		Undetermined	Undetermined
hsa-miR-146b	24.312	29.669	27.971		30.353	31.033		Undetermined	38.947
hsa-miR-146b-3p	32.791	Undetermined	Undetermined		Undetermined	Undetermined		Undetermined	Undetermined
hsa-miR-147	39.859	Undetermined	Undetermined		Undetermined	Undetermined		Undetermined	Undetermined
hsa-miR-147b	Undetermined	Undetermined	Undetermined		Undetermined	Undetermined		Undetermined	Undetermined
hsa-miR-148a	25.475	31.57	31.694		33.315	33.173		33.582	34.304
hsa-miR-148a#	34.364	Undetermined	Undetermined		Undetermined	Undetermined		Undetermined	Undetermined
hsa-miR-148b	27.29	33.633	31.373		16.417	33.716		Undetermined	36.645
hsa-miR-148b#	27.993	Undetermined	33.6		34.08	Undetermined		Undetermined	Undetermined
hsa-miR-149	Undetermined	Undetermined	Undetermined		Undetermined	Undetermined		Undetermined	Undetermined
hsa-miR-149#	Undetermined	Undetermined	Undetermined		Undetermined	Undetermined		Undetermined	Undetermined
hsa-miR-150	23.33	26.636	25.682		30.14	29.364		27.353	29.435
hsa-miR-151-3p	24.75	29.04	28.208		29.707	29.82		33.002	33.348
hsa-miR-151-5P	25.936	32.136	30.893		32.618	32.611		Undetermined	36.222
hsa-miR-152	27.263	30.407	29.637		32.645	32.21		Undetermined	Undetermined
hsa-miR-154	Undetermined	Undetermined	Undetermined		Undetermined	Undetermined		Undetermined	Undetermined
hsa-miR-154#	Undetermined	Undetermined	Undetermined		Undetermined	Undetermined		Undetermined	Undetermined
hsa-miR-155	26.748	31.67	30.439		Undetermined	Undetermined		Undetermined	Undetermined
hsa-miR-155#	Undetermined	Undetermined	Undetermined		Undetermined	Undetermined		Undetermined	Undetermined
hsa-miR-15a	21.704	32.751	30.734		36.564	31.772		Undetermined	34.824
hsa-miR-15a#	26.2	Undetermined	31.39		38.379	32.204		Undetermined	Undetermined
hsa-miR-15b	18.351	27.759	26.586		30.64	29.53		33.088	33.301
hsa-miR-15b#	24.323	33.292	30.231		33.739	31.06		Undetermined	Undetermined
hsa-miR-16	14.086	22.198	20.646		24.846	21.461		24.581	22.54
hsa-miR-16-1#	29.568	Undetermined	32.834		Undetermined	Undetermined		Undetermined	Undetermined
hsa-miR-16-2#	Undetermined	Undetermined	Undetermined		Undetermined	Undetermined		Undetermined	Undetermined
hsa-miR-17	15.71	23.701	22.379		25.754	23.935		28.351	26.229
hsa-miR-17#	30.79	Undetermined	37.793		Undetermined	33.817		Undetermined	Undetermined
hsa-miR-181a	26.254	33.114	31.096		34.571	35.129		Undetermined	Undetermined
hsa-miR-181a-2#	33.379	34.444	35.861		Undetermined	Undetermined		Undetermined	Undetermined
hsa-miR-181c	33.547	39.309	Undetermined		Undetermined	Undetermined		Undetermined	Undetermined
hsa-miR-181c#	31.676	Undetermined	34.426		Undetermined	Undetermined		Undetermined	Undetermined
hsa-miR-182	27.125	36.96	Undetermined		Undetermined	Undetermined		Undetermined	Undetermined
hsa-miR-182#	Undetermined	Undetermined	Undetermined		Undetermined	Undetermined		Undetermined	Undetermined
hsa-miR-1825	32.859	35.506	Undetermined		Undetermined	36.91		36.934	37.575
hsa-miR-1826	Undetermined	Undetermined	Undetermined		Undetermined	Undetermined		Undetermined	Undetermined
hsa-miR-183	26.12	35.012	33.777		Undetermined	Undetermined		Undetermined	Undetermined
hsa-miR-183#	27.527	Undetermined	Undetermined		Undetermined	34.454		Undetermined	Undetermined
hsa-miR-184	33.341	Undetermined	Undetermined		Undetermined	Undetermined		Undetermined	Undetermined
hsa-miR-185	21.206	29.84	29.051		32.194	29.238		33.51	31.839
hsa-miR-185#	34.412	Undetermined	Undetermined		Undetermined	Undetermined		Undetermined	Undetermined
hsa-miR-186	21.681	28.852	27.443		29.761	28.136		35.578	30.916
hsa-miR-186#	Undetermined	Undetermined	Undetermined		Undetermined	Undetermined		Undetermined	Undetermined
hsa-miR-188-3p	34.876	Undetermined	24.643		Undetermined	Undetermined		Undetermined	Undetermined
hsa-miR-18a	23.358	31.343	29.912		31.593	32.689		Undetermined	35.454
hsa-miR-18a#	27.701	Undetermined	35.287		Undetermined	36.126		Undetermined	Undetermined
hsa-miR-18b	25.311	32.138	31.839		35.783	33.411		Undetermined	37.778
hsa-miR-18b#	Undetermined	Undetermined	Undetermined		Undetermined	Undetermined		Undetermined	Undetermined
hsa-miR-190	26.493	Undetermined	39.29		Undetermined	Undetermined		Undetermined	Undetermined
hsa-miR-190b	32.629	Undetermined	Undetermined		Undetermined	Undetermined		Undetermined	Undetermined
hsa-miR-191	18.046	25.186	23.665		26.452	26.453		31.31	30.09
hsa-miR-191#	Undetermined	35.67	Undetermined		Undetermined	Undetermined		Undetermined	Undetermined
hsa-miR-192	21.108	29.815	28.929		32.209	30.371		35.498	32.641
hsa-miR-192#	29.648	Undetermined	Undetermined		Undetermined	Undetermined		Undetermined	Undetermined
hsa-miR-193a-3p	30.838	Undetermined	Undetermined		Undetermined	Undetermined		Undetermined	Undetermined
hsa-miR-193a-5p	26.776	Undetermined	38.633		33.197	Undetermined		32.337	32.178
hsa-miR-193b	31.197	38.058	32.062		Undetermined	36.593		Undetermined	Undetermined
hsa-miR-193b#	Undetermined	Undetermined	Undetermined		Undetermined	Undetermined		Undetermined	Undetermined
hsa-miR-194	21.25	32.107	32.921		34.491	33.854		Undetermined	Undetermined
hsa-miR-194#	33.538	Undetermined	Undetermined		Undetermined	Undetermined		Undetermined	Undetermined
hsa-miR-195	24.96	33.232	32.615		36.847	32.118		36.434	35.65
hsa-miR-195#	Undetermined	Undetermined	Undetermined		Undetermined	Undetermined		Undetermined	Undetermined
hsa-miR-196a#	Undetermined	Undetermined	Undetermined		Undetermined	Undetermined		Undetermined	Undetermined
hsa-miR-196b	27.465	35.552	36.599		38.706	Undetermined		Undetermined	Undetermined
hsa-miR-197	25.662	31.312	28.871		32.27	33.487		33.673	34.194
hsa-miR-198	Undetermined	Undetermined	Undetermined		Undetermined	Undetermined		Undetermined	Undetermined
hsa-miR-199a	33.558	32.094	34.239		Undetermined	Undetermined		Undetermined	Undetermined
hsa-miR-199a-3p	27.146	27.777	26.257		26.318	28.061		33.849	32.275
hsa-miR-199b	33.86	Undetermined	Undetermined		Undetermined	Undetermined		Undetermined	Undetermined
hsa-miR-19a	19.594	28.274	27.1		30.834	27.297		31.243	30.536
hsa-miR-19a#	39.34	Undetermined	Undetermined		Undetermined	Undetermined		Undetermined	Undetermined
hsa-miR-19b	15.515	24.364	23.145		25.54	22.363		26.761	25.502
hsa-miR-19b-1#	29.843	Undetermined	34.75		35.589	34.951		Undetermined	Undetermined
hsa-miR-200a	33.371	Undetermined	Undetermined		Undetermined	Undetermined		Undetermined	Undetermined
hsa-miR-200a#	37.189	Undetermined	Undetermined		27.243	26.885		Undetermined	Undetermined
hsa-miR-200b	31.218	35.931	34.65		Undetermined	Undetermined		38.233	Undetermined
hsa-miR-200b#	Undetermined	Undetermined	Undetermined		Undetermined	Undetermined		Undetermined	Undetermined
hsa-miR-200c	27.977	32.082	33.054		Undetermined	Undetermined		Undetermined	Undetermined
hsa-miR-200c#	Undetermined	Undetermined	Undetermined		Undetermined	Undetermined		Undetermined	Undetermined
hsa-miR-202	32.753	Undetermined	Undetermined		Undetermined	Undetermined		Undetermined	Undetermined
hsa-miR-202#	Undetermined	Undetermined	Undetermined		Undetermined	Undetermined		Undetermined	Undetermined
hsa-miR-203	Undetermined	Undetermined	Undetermined		Undetermined	Undetermined		Undetermined	Undetermined
hsa-miR-204	Undetermined	39.367	35.063		38.082	Undetermined		Undetermined	Undetermined
hsa-miR-205	Undetermined	Undetermined	Undetermined		Undetermined	Undetermined		Undetermined	Undetermined
hsa-miR-206	38.015	Undetermined	Undetermined		Undetermined	Undetermined		Undetermined	34.99
hsa-miR-208	Undetermined	Undetermined	Undetermined		Undetermined	Undetermined		Undetermined	Undetermined
hsa-miR-208b	Undetermined	Undetermined	Undetermined		Undetermined	Undetermined		Undetermined	Undetermined
hsa-miR-20a	16.464	25.42	23.993		27.321	25.287		30.913	27.664
hsa-miR-20a#	27.213	35.959	33.567		34.682	34.206		Undetermined	Undetermined
hsa-miR-20b	19.629	28.635	26.734		31.553	27.474		31.581	30.701
hsa-miR-20b#	34.47	Undetermined	Undetermined		Undetermined	Undetermined		Undetermined	Undetermined
hsa-miR-21	21.173	27.339	26.179		28.302	26.845		29.803	29.033
hsa-miR-21#	31.353	Undetermined	Undetermined		35.674	Undetermined		Undetermined	Undetermined
hsa-miR-210	23.776	31.491	30.652		Undetermined	29.99		39.81	34.173
hsa-miR-211	36.274	Undetermined	Undetermined		Undetermined	Undetermined		Undetermined	Undetermined
hsa-miR-212	26.291	33.695	33.375		Undetermined	34.346		Undetermined	Undetermined
hsa-miR-213	33.162	Undetermined	33.623		Undetermined	Undetermined		Undetermined	Undetermined
hsa-miR-214	34.827	33.354	Undetermined		Undetermined	Undetermined		Undetermined	Undetermined
hsa-miR-214#	Undetermined	Undetermined	35.551		Undetermined	Undetermined		Undetermined	Undetermined
hsa-miR-215	25.057	32.912	32.268		37.669	32.706		38.98	34.189
hsa-miR-216a	Undetermined	Undetermined	Undetermined		Undetermined	Undetermined		Undetermined	Undetermined
hsa-miR-216b	34.753	Undetermined	Undetermined		Undetermined	Undetermined		Undetermined	Undetermined
hsa-miR-217	Undetermined	Undetermined	Undetermined		Undetermined	Undetermined		Undetermined	Undetermined
hsa-miR-218	32.665	Undetermined	Undetermined		Undetermined	Undetermined		Undetermined	Undetermined
hsa-miR-218-1#	Undetermined	Undetermined	Undetermined		Undetermined	Undetermined		Undetermined	Undetermined
hsa-miR-218-2#	Undetermined	Undetermined	Undetermined		Undetermined	Undetermined		Undetermined	Undetermined
hsa-miR-219	33.372	34.534	38.719		Undetermined	Undetermined		Undetermined	Undetermined
hsa-miR-219-1-3p	38.087	Undetermined	Undetermined		Undetermined	Undetermined		Undetermined	Undetermined
hsa-miR-219-2-3p	Undetermined	Undetermined	Undetermined		Undetermined	Undetermined		Undetermined	Undetermined
hsa-miR-22	23.902	32.181	30.794		35.105	31.385		36.075	35.573
hsa-miR-22#	29.038	33.7	32.026		33.829	33.684		Undetermined	35.002
hsa-miR-220	Undetermined	Undetermined	Undetermined		Undetermined	Undetermined		Undetermined	Undetermined
hsa-miR-220b	Undetermined	Undetermined	Undetermined		Undetermined	Undetermined		Undetermined	Undetermined
hsa-miR-220c	36.217	Undetermined	Undetermined		Undetermined	Undetermined		Undetermined	Undetermined
hsa-miR-221	26.945	27.144	26.329		29.115	29.299		31.436	30.813
hsa-miR-221#	Undetermined	Undetermined	Undetermined		36.836	Undetermined		Undetermined	Undetermined
hsa-miR-222	18.998	24.957	24.298		27.664	27.238		28.703	26.725
hsa-miR-222#	36.759	37.517	Undetermined		Undetermined	Undetermined		Undetermined	Undetermined
hsa-miR-223	14.946	20.847	19.731		22.52	22.599		25.574	24.956
hsa-miR-223#	27.279	33.007	32.238		Undetermined	38.831		34.231	Undetermined
hsa-miR-224	Undetermined	Undetermined	33.057		Undetermined	36.584		Undetermined	Undetermined
hsa-miR-23a	30.521	34.161	31.731		35.482	Undetermined		Undetermined	37.199
hsa-miR-23a#	Undetermined	Undetermined	Undetermined		Undetermined	Undetermined		Undetermined	Undetermined
hsa-miR-23b	31.205	33.431	37.489		Undetermined	34.775		Undetermined	Undetermined
hsa-miR-23b#	34.655	Undetermined	35.322		Undetermined	Undetermined		Undetermined	Undetermined
hsa-miR-24	20.585	24.852	23.826		26.498	26.288		29.22	28.489
hsa-miR-24-1#	Undetermined	Undetermined	Undetermined		Undetermined	Undetermined		Undetermined	Undetermined
hsa-miR-24-2#	31.78	Undetermined	36.79		Undetermined	Undetermined		Undetermined	Undetermined
hsa-miR-25	20.727	28.995	28.109		31.593	29.057		31.439	30.797
hsa-miR-25#	30.362	Undetermined	Undetermined		Undetermined	Undetermined		Undetermined	Undetermined
hsa-miR-26a	21.269	27.527	26.488		28.987	29.515		35.781	33.358
hsa-miR-26a-1#	32.908	36.477	35.234		Undetermined	Undetermined		Undetermined	Undetermined
hsa-miR-26a-2#	Undetermined	Undetermined	Undetermined		Undetermined	Undetermined		Undetermined	Undetermined
hsa-miR-26b	20.472	28.142	26.987		30.572	28.406		35.113	32.36
hsa-miR-26b#	31.532	34.965	34.912		Undetermined	38.713		Undetermined	Undetermined
hsa-miR-27a	25.758	28.996	28.39		31.349	30.005		34.114	33.112
hsa-miR-27a#	28.927	Undetermined	Undetermined		Undetermined	Undetermined		Undetermined	Undetermined
hsa-miR-27b	30.05	31.352	32.071		33.211	32.713		34.554	Undetermined
hsa-miR-27b#	35.529	Undetermined	Undetermined		Undetermined	Undetermined		Undetermined	Undetermined
hsa-miR-28	26.94	31.812	30.58		33.265	33.951		Undetermined	Undetermined
hsa-miR-28-3p	26.318	29.808	29.118		30.96	31.654		34.628	34.338
hsa-miR-296	28.13	35.656	34.915		39.734	Undetermined		Undetermined	Undetermined
hsa-miR-296-3p	Undetermined	Undetermined	Undetermined		Undetermined	Undetermined		Undetermined	Undetermined
hsa-miR-298	Undetermined	Undetermined	Undetermined		Undetermined	Undetermined		Undetermined	Undetermined
hsa-miR-299-3p	Undetermined	Undetermined	Undetermined		Undetermined	Undetermined		Undetermined	Undetermined
hsa-miR-299-5p	Undetermined	34.884	Undetermined		Undetermined	Undetermined		Undetermined	Undetermined
hsa-miR-29a	23.587	28.224	28.619		31.179	31.566		32.676	32.497
hsa-miR-29a#	36.047	Undetermined	Undetermined		Undetermined	Undetermined		Undetermined	Undetermined
hsa-miR-29b	27.525	32.946	30.879		Undetermined	34.593		Undetermined	34.457
hsa-miR-29b-1#	33.427	Undetermined	Undetermined		Undetermined	Undetermined		Undetermined	Undetermined
hsa-miR-29b-2#	30.403	Undetermined	34.565		Undetermined	Undetermined		Undetermined	Undetermined
hsa-miR-29c	23.416	30.411	29.265		31.175	29.751		34.102	32.007
hsa-miR-301	23.517	30.833	30.078		33.179	32.24		Undetermined	Undetermined
hsa-miR-301b	29.288	39.102	31.787		33.572	Undetermined		Undetermined	Undetermined
hsa-miR-302a	38.84	Undetermined	Undetermined		Undetermined	Undetermined		Undetermined	Undetermined
hsa-miR-302a#	31.446	Undetermined	Undetermined		Undetermined	Undetermined		Undetermined	Undetermined
hsa-miR-302b	Undetermined	Undetermined	Undetermined		Undetermined	Undetermined		Undetermined	Undetermined
hsa-miR-302b#	Undetermined	Undetermined	Undetermined		Undetermined	Undetermined		Undetermined	Undetermined
hsa-miR-302c	Undetermined	Undetermined	Undetermined		Undetermined	Undetermined		Undetermined	Undetermined
hsa-miR-302c#	Undetermined	Undetermined	Undetermined		Undetermined	Undetermined		Undetermined	Undetermined
hsa-miR-302d	Undetermined	Undetermined	Undetermined		Undetermined	Undetermined		Undetermined	Undetermined
hsa-miR-302d#	Undetermined	Undetermined	Undetermined		Undetermined	Undetermined		Undetermined	Undetermined
hsa-miR-30a-3p	29.709	36.983	32.429		Undetermined	Undetermined		Undetermined	33.915
hsa-miR-30a-5p	21.083	28.057	27.325		29.642	27.805		32.264	30.476
hsa-miR-30b	19.854	28.072	26.344		29.976	29.959		33.333	32.404
hsa-miR-30b#	Undetermined	Undetermined	Undetermined		Undetermined	Undetermined		Undetermined	Undetermined
hsa-miR-30c	18.846	26.59	25.792		28.434	28.844		31.581	32.58
hsa-miR-30c-1#	Undetermined	Undetermined	Undetermined		Undetermined	Undetermined		Undetermined	Undetermined
hsa-miR-30c-2#	Undetermined	Undetermined	Undetermined		Undetermined	Undetermined		Undetermined	Undetermined
hsa-miR-30d	22.437	29.797	28.912		31.51	29.274		32.052	31.274
hsa-miR-30d#	31.954	Undetermined	35.152		Undetermined	Undetermined		Undetermined	Undetermined
hsa-miR-30e-3p	26.006	31.65	29.977		31.991	33.473		34.754	35.561
hsa-miR-31	30.972	36.136	32.269		Undetermined	35.117		Undetermined	Undetermined
hsa-miR-31#	Undetermined	Undetermined	37.179		Undetermined	Undetermined		Undetermined	Undetermined
hsa-miR-32	25.76	Undetermined	33.31		Undetermined	34.257		Undetermined	Undetermined
hsa-miR-32#	Undetermined	Undetermined	Undetermined		Undetermined	Undetermined		Undetermined	Undetermined
hsa-miR-320	18.997	26.078	24.965		27.152	25.417		27.848	27.179
hsa-miR-320B	25.871	33.585	32.021		Undetermined	Undetermined		34.045	Undetermined
hsa-miR-323-3p	32.571	31.967	30.976		34.246	32.234		33.777	32.913
hsa-miR-324-3p	23.278	31.716	30.556		32.572	30.352		Undetermined	Undetermined
hsa-miR-324-5p	27.443	32.235	32		Undetermined	33.676		Undetermined	Undetermined
hsa-miR-325	Undetermined	Undetermined	Undetermined		Undetermined	Undetermined		Undetermined	Undetermined
hsa-miR-326	31.701	34.692	33.218		38.3	Undetermined		34.911	37.486
hsa-miR-328	25.026	28.669	27.53		30.519	30.182		34.814	38.135
hsa-miR-329	Undetermined	Undetermined	Undetermined		Undetermined	Undetermined		Undetermined	Undetermined
hsa-miR-330	33.823	35.618	35.396		36.245	36.604		Undetermined	Undetermined
hsa-miR-330-5p	Undetermined	Undetermined	Undetermined		Undetermined	Undetermined		Undetermined	Undetermined
hsa-miR-331	22.41	28.403	28.049		30.458	30.01		36.836	33.131
hsa-miR-331-5p	21.343	27.709	27.571		Undetermined	Undetermined		32.464	Undetermined
hsa-miR-335	28.512	33.256	30.881		34.546	33.952		37.894	36.89
hsa-miR-335#	35.044	34.044	34.657		Undetermined	Undetermined		Undetermined	Undetermined
hsa-miR-337-3p	Undetermined	39.194	34.901		Undetermined	Undetermined		Undetermined	Undetermined
hsa-miR-337-5p	37.193	Undetermined	Undetermined		Undetermined	Undetermined		Undetermined	Undetermined
hsa-miR-338-3p	32.46	Undetermined	Undetermined		Undetermined	Undetermined		Undetermined	Undetermined
hsa-miR-338-5P	26.743	28.643	29.453		24.9	25.105		26.225	25.904
hsa-miR-339-3p	27.802	32.468	30.789		31.875	31.55		Undetermined	Undetermined
hsa-miR-339-5p	26.276	31.279	30.315		33.525	33.625		35.663	34.197
hsa-miR-33a	Undetermined	Undetermined	Undetermined		Undetermined	Undetermined		Undetermined	Undetermined
hsa-miR-33a#	30.814	Undetermined	34.092		Undetermined	33.917		Undetermined	Undetermined
hsa-miR-33b	Undetermined	Undetermined	Undetermined		Undetermined	Undetermined		Undetermined	Undetermined
hsa-miR-340	26.315	31.559	29.694		34.071	32.558		Undetermined	Undetermined
hsa-miR-340#	29.245	34.257	33.991		33.745	33.447		Undetermined	Undetermined
hsa-miR-342-3p	24.918	28.616	27.305		31.488	31		33.581	33.463
hsa-miR-342-5p	29.023	35.882	37.196		Undetermined	35.168		Undetermined	Undetermined
hsa-miR-345	25.051	31.383	31.08		32.119	32.86		Undetermined	31.872
hsa-miR-346	35.913	Undetermined	Undetermined		Undetermined	Undetermined		Undetermined	Undetermined
hsa-miR-34a	30.689	Undetermined	Undetermined		34.612	Undetermined		Undetermined	Undetermined
hsa-miR-34a#	33.401	Undetermined	Undetermined		Undetermined	Undetermined		Undetermined	38.516
hsa-miR-34b	Undetermined	Undetermined	Undetermined		Undetermined	Undetermined		Undetermined	Undetermined
hsa-miR-34b	34.765	Undetermined	Undetermined		Undetermined	Undetermined		Undetermined	Undetermined
hsa-miR-34c	Undetermined	Undetermined	Undetermined		Undetermined	Undetermined		Undetermined	Undetermined
hsa-miR-361	29.856	33.768	33.246		Undetermined	Undetermined		Undetermined	Undetermined
hsa-miR-361-3p	33.682	37.22	Undetermined		35.286	Undetermined		Undetermined	Undetermined
hsa-miR-362	26.207	38.18	36.203		Undetermined	Undetermined		Undetermined	35.73
hsa-miR-362-3p	29.751	Undetermined	35.827		Undetermined	Undetermined		38.743	Undetermined
hsa-miR-363	25.705	34.76	36.78		Undetermined	34.108		Undetermined	36.675
hsa-miR-363#	30.771	Undetermined	Undetermined		Undetermined	Undetermined		Undetermined	Undetermined
hsa-miR-365	28.428	33.321	37.783		39.871	36.97		Undetermined	33.931
hsa-miR-367	34.02	37.079	37.514		Undetermined	Undetermined		37.336	39.357
hsa-miR-367#	Undetermined	Undetermined	Undetermined		Undetermined	Undetermined		Undetermined	Undetermined
hsa-miR-369-3p	Undetermined	Undetermined	Undetermined		Undetermined	Undetermined		Undetermined	Undetermined
hsa-miR-369-5p	Undetermined	Undetermined	Undetermined		Undetermined	Undetermined		Undetermined	Undetermined
hsa-miR-370	Undetermined	30.92	30.812		Undetermined	Undetermined		Undetermined	Undetermined
hsa-miR-371-3p	Undetermined	Undetermined	Undetermined		Undetermined	Undetermined		Undetermined	Undetermined
hsa-miR-372	Undetermined	Undetermined	Undetermined		Undetermined	Undetermined		Undetermined	Undetermined
hsa-miR-373	35.787	Undetermined	Undetermined		Undetermined	Undetermined		Undetermined	Undetermined
hsa-miR-374	22.246	30.206	30.231		33.675	31.976		33.563	34.309
hsa-miR-374a#	32.34	Undetermined	Undetermined		Undetermined	Undetermined		Undetermined	Undetermined
hsa-miR-374b#	Undetermined	Undetermined	Undetermined		Undetermined	Undetermined		Undetermined	Undetermined
hsa-miR-375	34.109	35.595	Undetermined		Undetermined	Undetermined		Undetermined	35.053
hsa-miR-376a	39.666	34.611	33.17		Undetermined	36.648		Undetermined	Undetermined
hsa-miR-376a#	Undetermined	Undetermined	Undetermined		Undetermined	Undetermined		Undetermined	Undetermined
hsa-miR-376b	Undetermined	Undetermined	Undetermined		Undetermined	Undetermined		Undetermined	Undetermined
hsa-miR-376c	36.381	32.067	30.832		33.712	34.706		Undetermined	Undetermined
hsa-miR-377	Undetermined	Undetermined	Undetermined		Undetermined	Undetermined		Undetermined	Undetermined
hsa-miR-377#	Undetermined	Undetermined	Undetermined		Undetermined	Undetermined		Undetermined	Undetermined
hsa-miR-378	29.544	Undetermined	Undetermined		Undetermined	Undetermined		Undetermined	Undetermined
hsa-miR-378	23.028	30.347	29.935		32.813	29.971		31.733	31.301
hsa-miR-380-3p	Undetermined	Undetermined	Undetermined		Undetermined	Undetermined		Undetermined	Undetermined
hsa-miR-380-5p	35.861	Undetermined	Undetermined		Undetermined	Undetermined		Undetermined	Undetermined
hsa-miR-381	Undetermined	Undetermined	Undetermined		Undetermined	Undetermined		Undetermined	Undetermined
hsa-miR-382	36.527	30.805	30.75		36.033	Undetermined		Undetermined	Undetermined
hsa-miR-383	Undetermined	Undetermined	Undetermined		Undetermined	Undetermined		Undetermined	Undetermined
hsa-miR-384	Undetermined	Undetermined	Undetermined		Undetermined	Undetermined		Undetermined	Undetermined
hsa-miR-409-3p	34.987	29.339	28.101		32.871	32.273		Undetermined	Undetermined
hsa-miR-409-5p	32.465	Undetermined	38.752		Undetermined	Undetermined		Undetermined	Undetermined
hsa-miR-410	34.425	32.689	31.956		35.034	36.366		35.686	Undetermined
hsa-miR-411	Undetermined	36.988	31.739		Undetermined	36.011		Undetermined	Undetermined
hsa-miR-411#	Undetermined	Undetermined	Undetermined		Undetermined	Undetermined		Undetermined	Undetermined
hsa-miR-412	Undetermined	Undetermined	Undetermined		Undetermined	Undetermined		Undetermined	Undetermined
hsa-miR-422a	32.243	Undetermined	Undetermined		Undetermined	Undetermined		Undetermined	Undetermined
hsa-miR-423-5p	26.001	33.169	31.784		Undetermined	32.669		34.718	33.625
hsa-miR-424	30.629	Undetermined	Undetermined		Undetermined	Undetermined		Undetermined	Undetermined
hsa-miR-424#	30.405	Undetermined	Undetermined		Undetermined	Undetermined		Undetermined	37.07
hsa-miR-425#	30.219	32.788	32.033		34.411	34.5		Undetermined	37.036
hsa-miR-425-5p	20.656	29.299	27.674		31.446	28.559		33.062	31.767
hsa-miR-429	33.475	Undetermined	Undetermined		Undetermined	Undetermined		Undetermined	Undetermined
hsa-miR-431	Undetermined	32.359	29.861		Undetermined	Undetermined		Undetermined	Undetermined
hsa-miR-431#	Undetermined	Undetermined	Undetermined		Undetermined	Undetermined		Undetermined	Undetermined
hsa-miR-432	Undetermined	30.839	29.68		Undetermined	Undetermined		Undetermined	Undetermined
hsa-miR-432#	Undetermined	Undetermined	Undetermined		Undetermined	Undetermined		Undetermined	Undetermined
hsa-miR-433	34.343	30.972	31.509		Undetermined	Undetermined		Undetermined	Undetermined
hsa-miR-448	Undetermined	Undetermined	Undetermined		Undetermined	Undetermined		Undetermined	Undetermined
hsa-miR-449	32.919	Undetermined	Undetermined		Undetermined	Undetermined		Undetermined	Undetermined
hsa-miR-449b	32.88	Undetermined	Undetermined		Undetermined	Undetermined		Undetermined	Undetermined
hsa-miR-450a	31.192	Undetermined	Undetermined		Undetermined	Undetermined		Undetermined	Undetermined
hsa-miR-450b-3p	Undetermined	Undetermined	Undetermined		Undetermined	Undetermined		Undetermined	Undetermined
hsa-miR-450b-5p	34.308	Undetermined	Undetermined		38.367	Undetermined		Undetermined	Undetermined
hsa-miR-452	Undetermined	Undetermined	37.738		Undetermined	Undetermined		39.12	Undetermined
hsa-miR-452#	Undetermined	Undetermined	Undetermined		Undetermined	Undetermined		Undetermined	Undetermined
hsa-miR-453	Undetermined	Undetermined	Undetermined		Undetermined	Undetermined		Undetermined	Undetermined
hsa-miR-454	20.78	31.207	28.758		33.228	31.388		35.215	Undetermined
hsa-miR-454#	33.196	Undetermined	Undetermined		Undetermined	Undetermined		Undetermined	Undetermined
hsa-miR-455	Undetermined	Undetermined	Undetermined		Undetermined	Undetermined		Undetermined	Undetermined
hsa-miR-455-3p	Undetermined	Undetermined	Undetermined		Undetermined	Undetermined		Undetermined	Undetermined
hsa-miR-483-3p	Undetermined	Undetermined	34.087		Undetermined	Undetermined		37.263	Undetermined
hsa-miR-483-5p	34.176	Undetermined	39.54		Undetermined	Undetermined		35.849	Undetermined
hsa-miR-484	18.212	25.405	24.269		26.68	25.005		30.282	28.933
hsa-miR-485-3p	Undetermined	31.895	30.861		35.274	Undetermined		Undetermined	39.324
hsa-miR-485-5p	15.745	24.226	23.01		Undetermined	Undetermined		27.409	25.379
hsa-miR-486	19.498	Undetermined	29.959		26.411	22.855		38.485	Undetermined
hsa-miR-486-3p	21.63	29.188	27.402		30.932	27.572		31.799	30.126
hsa-miR-487a	Undetermined	38.413	38.441		39.531	Undetermined		Undetermined	Undetermined
hsa-miR-487b	Undetermined	34.434	33.442		Undetermined	Undetermined		Undetermined	Undetermined
hsa-miR-488	Undetermined	Undetermined	Undetermined		Undetermined	Undetermined		Undetermined	Undetermined
hsa-miR-488	Undetermined	Undetermined	Undetermined		Undetermined	Undetermined		Undetermined	Undetermined
hsa-miR-489	36.564	Undetermined	Undetermined		Undetermined	Undetermined		Undetermined	Undetermined
hsa-miR-490	35.644	33.507	33.03		Undetermined	Undetermined		Undetermined	Undetermined
hsa-miR-491-3p	Undetermined	Undetermined	Undetermined		Undetermined	Undetermined		Undetermined	Undetermined
hsa-miR-492	Undetermined	Undetermined	Undetermined		Undetermined	Undetermined		Undetermined	Undetermined
hsa-miR-493	Undetermined	Undetermined	34.64		Undetermined	Undetermined		Undetermined	Undetermined
hsa-miR-494	34.66	34.208	31.157		Undetermined	Undetermined		Undetermined	Undetermined
hsa-miR-497	Undetermined	Undetermined	Undetermined		Undetermined	Undetermined		35.955	Undetermined
hsa-miR-497#	Undetermined	Undetermined	Undetermined		Undetermined	Undetermined		Undetermined	Undetermined
hsa-miR-499-3p	Undetermined	Undetermined	Undetermined		Undetermined	Undetermined		Undetermined	Undetermined
hsa-miR-500	25.102	37.818	36.811		Undetermined	34.77		Undetermined	Undetermined
hsa-miR-500	30.805	Undetermined	34.795		Undetermined	34.055		Undetermined	Undetermined
hsa-miR-501	25.743	31.959	32.754		Undetermined	37.649		34.391	Undetermined
hsa-miR-501-3p	30.42	Undetermined	34.568		Undetermined	38.438		Undetermined	Undetermined
hsa-miR-502	28.216	Undetermined	Undetermined		Undetermined	Undetermined		Undetermined	Undetermined
hsa-miR-502-3p	28.135	35.548	Undetermined		Undetermined	37.05		36.061	Undetermined
hsa-miR-503	Undetermined	Undetermined	Undetermined		Undetermined	Undetermined		Undetermined	Undetermined
hsa-miR-504	34.202	Undetermined	Undetermined		Undetermined	Undetermined		Undetermined	Undetermined
hsa-miR-505	29.826	Undetermined	Undetermined		34.916	Undetermined		Undetermined	Undetermined
hsa-miR-505#	28.608	37.291	34.499		38.227	34.323		Undetermined	Undetermined
hsa-miR-506	Undetermined	Undetermined	Undetermined		Undetermined	Undetermined		Undetermined	Undetermined
hsa-miR-507	Undetermined	Undetermined	Undetermined		Undetermined	Undetermined		Undetermined	Undetermined
hsa-miR-508	Undetermined	Undetermined	Undetermined		Undetermined	Undetermined		Undetermined	Undetermined
hsa-miR-508-5p	Undetermined	Undetermined	Undetermined		Undetermined	Undetermined		Undetermined	Undetermined
hsa-miR-509-3-5p	Undetermined	Undetermined	Undetermined		Undetermined	Undetermined		Undetermined	Undetermined
hsa-miR-509-5p	Undetermined	Undetermined	Undetermined		Undetermined	Undetermined		Undetermined	Undetermined
hsa-miR-510	Undetermined	Undetermined	Undetermined		Undetermined	Undetermined		Undetermined	Undetermined
hsa-miR-511	Undetermined	Undetermined	Undetermined		Undetermined	Undetermined		Undetermined	Undetermined
hsa-miR-512-3p	36.478	Undetermined	Undetermined		Undetermined	Undetermined		Undetermined	39.873
hsa-miR-512-5p	Undetermined	Undetermined	Undetermined		Undetermined	Undetermined		Undetermined	Undetermined
hsa-miR-513-5p	Undetermined	Undetermined	Undetermined		Undetermined	Undetermined		Undetermined	Undetermined
hsa-miR-513B	Undetermined	Undetermined	Undetermined		Undetermined	Undetermined		Undetermined	Undetermined
hsa-miR-513C	Undetermined	Undetermined	Undetermined		Undetermined	Undetermined		Undetermined	Undetermined
hsa-miR-515-3p	Undetermined	Undetermined	Undetermined		Undetermined	Undetermined		Undetermined	Undetermined
hsa-miR-515-5p	Undetermined	Undetermined	Undetermined		Undetermined	Undetermined		Undetermined	Undetermined
hsa-miR-516-3p	37.802	Undetermined	Undetermined		Undetermined	Undetermined		Undetermined	Undetermined
hsa-miR-516a-5p	Undetermined	Undetermined	Undetermined		Undetermined	Undetermined		Undetermined	Undetermined
hsa-miR-516b	Undetermined	Undetermined	Undetermined		Undetermined	Undetermined		Undetermined	Undetermined
hsa-miR-517#	Undetermined	Undetermined	Undetermined		Undetermined	Undetermined		Undetermined	Undetermined
hsa-miR-517a	31.883	Undetermined	Undetermined		Undetermined	37.809		Undetermined	Undetermined
hsa-miR-517b	36.402	Undetermined	Undetermined		Undetermined	Undetermined		Undetermined	39.032
hsa-miR-517c	Undetermined	Undetermined	Undetermined		Undetermined	Undetermined		Undetermined	37.23
hsa-miR-518a-3p	Undetermined	Undetermined	Undetermined		Undetermined	Undetermined		Undetermined	Undetermined
hsa-miR-518a-5p	Undetermined	Undetermined	Undetermined		Undetermined	Undetermined		Undetermined	Undetermined
hsa-miR-518b	38.014	Undetermined	Undetermined		Undetermined	Undetermined		Undetermined	Undetermined
hsa-miR-518c	Undetermined	Undetermined	Undetermined		Undetermined	Undetermined		Undetermined	Undetermined
hsa-miR-518c#	Undetermined	Undetermined	Undetermined		Undetermined	Undetermined		Undetermined	Undetermined
hsa-miR-518d	36.512	Undetermined	Undetermined		Undetermined	Undetermined		Undetermined	Undetermined
hsa-miR-518d-5p	Undetermined	Undetermined	Undetermined		Undetermined	Undetermined		Undetermined	Undetermined
hsa-miR-518e	Undetermined	Undetermined	Undetermined		Undetermined	Undetermined		Undetermined	Undetermined
hsa-miR-518e#	Undetermined	Undetermined	Undetermined		Undetermined	Undetermined		Undetermined	Undetermined
hsa-miR-518f	Undetermined	Undetermined	Undetermined		31.618	29.297		Undetermined	Undetermined
hsa-miR-518f#	Undetermined	Undetermined	Undetermined		Undetermined	Undetermined		Undetermined	Undetermined
hsa-miR-519a	33.901	Undetermined	36.762		Undetermined	37.619		Undetermined	Undetermined
hsa-miR-519b-3p	Undetermined	Undetermined	Undetermined		Undetermined	Undetermined		Undetermined	Undetermined
hsa-miR-519c	Undetermined	Undetermined	Undetermined		Undetermined	Undetermined		Undetermined	Undetermined
hsa-miR-519d	35.72	Undetermined	Undetermined		Undetermined	Undetermined		Undetermined	Undetermined
hsa-miR-519e	38.749	36.461	Undetermined		Undetermined	Undetermined		Undetermined	Undetermined
hsa-miR-519e#	Undetermined	Undetermined	Undetermined		Undetermined	Undetermined		Undetermined	Undetermined
hsa-miR-520a	Undetermined	Undetermined	Undetermined		Undetermined	Undetermined		Undetermined	Undetermined
hsa-miR-520a#	Undetermined	Undetermined	Undetermined		Undetermined	Undetermined		Undetermined	Undetermined
hsa-miR-520b	35.706	Undetermined	Undetermined		Undetermined	Undetermined		Undetermined	Undetermined
hsa-miR-520c-3p	36.137	Undetermined	Undetermined		Undetermined	Undetermined		Undetermined	Undetermined
hsa-miR-520D-3P	37.731	Undetermined	Undetermined		Undetermined	Undetermined		Undetermined	Undetermined
hsa-miR-520d-5p	Undetermined	Undetermined	Undetermined		Undetermined	Undetermined		Undetermined	Undetermined
hsa-miR-520e	38.592	Undetermined	Undetermined		Undetermined	Undetermined		Undetermined	Undetermined
hsa-miR-520f	Undetermined	Undetermined	Undetermined		Undetermined	Undetermined		Undetermined	Undetermined
hsa-miR-520g	35.254	Undetermined	Undetermined		Undetermined	Undetermined		Undetermined	Undetermined
hsa-miR-520h	Undetermined	Undetermined	Undetermined		Undetermined	Undetermined		Undetermined	Undetermined
hsa-miR-521	38.632	Undetermined	Undetermined		Undetermined	Undetermined		Undetermined	Undetermined
hsa-miR-522	33.961	Undetermined	Undetermined		Undetermined	Undetermined		Undetermined	Undetermined
hsa-miR-523	34.243	Undetermined	Undetermined		Undetermined	Undetermined		Undetermined	Undetermined
hsa-miR-524	Undetermined	Undetermined	Undetermined		Undetermined	Undetermined		Undetermined	Undetermined
hsa-miR-524-5p	Undetermined	Undetermined	Undetermined		Undetermined	Undetermined		Undetermined	Undetermined
hsa-miR-525	Undetermined	Undetermined	Undetermined		Undetermined	Undetermined		Undetermined	Undetermined
hsa-miR-525-3p	Undetermined	Undetermined	Undetermined		Undetermined	Undetermined		Undetermined	Undetermined
hsa-miR-526b	Undetermined	Undetermined	Undetermined		Undetermined	Undetermined		Undetermined	Undetermined
hsa-miR-532	21.892	29.731	28.841		31.567	29.699		32.1	32.553
hsa-miR-532-3p	23.619	33.05	31.07		Undetermined	31.122		Undetermined	33.361
hsa-miR-539	26.718	30.905	30.593		Undetermined	Undetermined		34.334	Undetermined
hsa-miR-541	Undetermined	Undetermined	Undetermined		Undetermined	Undetermined		Undetermined	Undetermined
hsa-miR-541#	Undetermined	Undetermined	Undetermined		Undetermined	Undetermined		Undetermined	Undetermined
hsa-miR-542-3p	36.134	Undetermined	Undetermined		Undetermined	Undetermined		Undetermined	Undetermined
hsa-miR-542-5p	33.293	Undetermined	33.652		Undetermined	Undetermined		Undetermined	Undetermined
hsa-miR-543	Undetermined	33.485	32.176		Undetermined	Undetermined		Undetermined	Undetermined
hsa-miR-544	Undetermined	Undetermined	Undetermined		Undetermined	Undetermined		Undetermined	Undetermined
hsa-miR-545	28.357	Undetermined	33.207		Undetermined	Undetermined		Undetermined	38.022
hsa-miR-545#	33.113	Undetermined	37.778		Undetermined	Undetermined		Undetermined	Undetermined
hsa-miR-548a	Undetermined	Undetermined	Undetermined		Undetermined	Undetermined		Undetermined	Undetermined
hsa-miR-548a-5p	Undetermined	Undetermined	Undetermined		Undetermined	Undetermined		Undetermined	Undetermined
hsa-miR-548b	Undetermined	Undetermined	Undetermined		Undetermined	Undetermined		Undetermined	Undetermined
hsa-miR-548b-5p	33.793	Undetermined	Undetermined		Undetermined	Undetermined		Undetermined	Undetermined
hsa-miR-548c	Undetermined	Undetermined	Undetermined		Undetermined	Undetermined		Undetermined	Undetermined
hsa-miR-548c-5p	Undetermined	35.486	37.579		Undetermined	Undetermined		Undetermined	Undetermined
hsa-miR-548d	34.155	Undetermined	Undetermined		Undetermined	Undetermined		Undetermined	Undetermined
hsa-miR-548d-5p	33.411	34.857	36.626		Undetermined	Undetermined		Undetermined	Undetermined
hsa-miR-548E	Undetermined	Undetermined	Undetermined		Undetermined	Undetermined		Undetermined	Undetermined
hsa-miR-548G	Undetermined	Undetermined	Undetermined		Undetermined	Undetermined		Undetermined	Undetermined
hsa-miR-548H	Undetermined	Undetermined	Undetermined		Undetermined	Undetermined		Undetermined	Undetermined
hsa-miR-548I	Undetermined	Undetermined	Undetermined		Undetermined	Undetermined		Undetermined	Undetermined
hsa-miR-548J	32.887	Undetermined	Undetermined		Undetermined	Undetermined		Undetermined	Undetermined
hsa-miR-548K	Undetermined	Undetermined	Undetermined		Undetermined	Undetermined		Undetermined	Undetermined
hsa-miR-548L	37.439	Undetermined	Undetermined		Undetermined	Undetermined		Undetermined	Undetermined
hsa-miR-548M	Undetermined	Undetermined	Undetermined		Undetermined	Undetermined		Undetermined	Undetermined
hsa-miR-548N	Undetermined	Undetermined	Undetermined		Undetermined	Undetermined		Undetermined	Undetermined
hsa-miR-548P	35.309	Undetermined	Undetermined		Undetermined	Undetermined		Undetermined	Undetermined
hsa-miR-549	Undetermined	Undetermined	Undetermined		Undetermined	Undetermined		Undetermined	Undetermined
hsa-miR-550	26.595	Undetermined	35.285		Undetermined	35.425		Undetermined	Undetermined
hsa-miR-550	27.466	Undetermined	34.372		Undetermined	37.725		Undetermined	Undetermined
hsa-miR-551a	Undetermined	Undetermined	Undetermined		Undetermined	Undetermined		Undetermined	Undetermined
hsa-miR-551b	Undetermined	Undetermined	Undetermined		Undetermined	Undetermined		Undetermined	Undetermined
hsa-miR-551b#	Undetermined	Undetermined	Undetermined		Undetermined	Undetermined		Undetermined	Undetermined
hsa-miR-552	Undetermined	Undetermined	Undetermined		Undetermined	Undetermined		Undetermined	Undetermined
hsa-miR-553	Undetermined	Undetermined	Undetermined		Undetermined	Undetermined		Undetermined	Undetermined
hsa-miR-554	39.586	Undetermined	Undetermined		Undetermined	Undetermined		Undetermined	Undetermined
hsa-miR-555	Undetermined	Undetermined	Undetermined		Undetermined	Undetermined		Undetermined	Undetermined
hsa-miR-556-3p	Undetermined	Undetermined	Undetermined		Undetermined	Undetermined		Undetermined	Undetermined
hsa-miR-556-5p	Undetermined	Undetermined	Undetermined		Undetermined	Undetermined		Undetermined	Undetermined
hsa-miR-557	Undetermined	Undetermined	Undetermined		Undetermined	Undetermined		Undetermined	Undetermined
hsa-miR-558	Undetermined	Undetermined	Undetermined		Undetermined	Undetermined		Undetermined	Undetermined
hsa-miR-559	30.94	Undetermined	Undetermined		Undetermined	Undetermined		Undetermined	Undetermined
hsa-miR-561	Undetermined	Undetermined	Undetermined		Undetermined	Undetermined		Undetermined	Undetermined
hsa-miR-562	Undetermined	Undetermined	33.255		Undetermined	Undetermined		Undetermined	Undetermined
hsa-miR-563	Undetermined	Undetermined	Undetermined		Undetermined	Undetermined		Undetermined	Undetermined
hsa-miR-564	36.184	Undetermined	Undetermined		Undetermined	Undetermined		Undetermined	Undetermined
hsa-miR-566	34.246	Undetermined	Undetermined		Undetermined	Undetermined		Undetermined	Undetermined
hsa-miR-567	Undetermined	Undetermined	Undetermined		Undetermined	Undetermined		Undetermined	Undetermined
hsa-miR-569	Undetermined	Undetermined	Undetermined		Undetermined	Undetermined		Undetermined	Undetermined
hsa-miR-570	37.07	Undetermined	Undetermined		Undetermined	Undetermined		Undetermined	Undetermined
hsa-miR-571	Undetermined	Undetermined	Undetermined		Undetermined	Undetermined		Undetermined	Undetermined
hsa-miR-572	36.19	Undetermined	Undetermined		Undetermined	Undetermined		Undetermined	Undetermined
hsa-miR-573	Undetermined	Undetermined	Undetermined		Undetermined	39.236		Undetermined	Undetermined
hsa-miR-574-3p	24.186	30.221	29.274		32.082	32.273		39.287	36.024
hsa-miR-575	Undetermined	Undetermined	Undetermined		Undetermined	Undetermined		Undetermined	Undetermined
hsa-miR-576-3p	31.211	Undetermined	Undetermined		Undetermined	Undetermined		Undetermined	Undetermined
hsa-miR-576-5p	29.716	36.713	Undetermined		Undetermined	Undetermined		Undetermined	Undetermined
hsa-miR-577	Undetermined	Undetermined	Undetermined		Undetermined	Undetermined		Undetermined	Undetermined
hsa-miR-578	Undetermined	Undetermined	Undetermined		Undetermined	Undetermined		Undetermined	Undetermined
hsa-miR-579	27.495	Undetermined	33.717		Undetermined	Undetermined		Undetermined	Undetermined
hsa-miR-580	33.827	Undetermined	Undetermined		Undetermined	Undetermined		Undetermined	Undetermined
hsa-miR-581	38.008	Undetermined	Undetermined		Undetermined	Undetermined		Undetermined	Undetermined
hsa-miR-582-3p	32.734	Undetermined	Undetermined		Undetermined	Undetermined		Undetermined	Undetermined
hsa-miR-582-5p	29.964	Undetermined	36.523		Undetermined	Undetermined		Undetermined	Undetermined
hsa-miR-583	Undetermined	Undetermined	Undetermined		Undetermined	Undetermined		Undetermined	Undetermined
hsa-miR-584	30.07	35.341	33.7		Undetermined	32.96		Undetermined	Undetermined
hsa-miR-585	Undetermined	Undetermined	Undetermined		Undetermined	Undetermined		Undetermined	Undetermined
hsa-miR-586	Undetermined	Undetermined	Undetermined		Undetermined	Undetermined		Undetermined	Undetermined
hsa-miR-587	Undetermined	Undetermined	Undetermined		Undetermined	Undetermined		Undetermined	Undetermined
hsa-miR-588	Undetermined	Undetermined	Undetermined		Undetermined	Undetermined		Undetermined	Undetermined
hsa-miR-589	32.078	Undetermined	Undetermined		Undetermined	Undetermined		Undetermined	Undetermined
hsa-miR-589	31.003	Undetermined	Undetermined		Undetermined	Undetermined		Undetermined	Undetermined
hsa-miR-590-3P	27.357	37.187	34.265		35.431	35.063		Undetermined	Undetermined
hsa-miR-590-5p	23.739	30.815	30.7		33.239	31.52		35.417	34.217
hsa-miR-591	Undetermined	Undetermined	Undetermined		Undetermined	Undetermined		Undetermined	Undetermined
hsa-miR-592	Undetermined	Undetermined	37.591		Undetermined	Undetermined		Undetermined	Undetermined
hsa-miR-593	Undetermined	Undetermined	Undetermined		Undetermined	Undetermined		Undetermined	Undetermined
hsa-miR-593	Undetermined	Undetermined	Undetermined		Undetermined	Undetermined		Undetermined	Undetermined
hsa-miR-595	Undetermined	Undetermined	Undetermined		Undetermined	Undetermined		Undetermined	Undetermined
hsa-miR-596	31.858	37.539	37.574		37.986	37.228		Undetermined	Undetermined
hsa-miR-597	34.553	Undetermined	Undetermined		Undetermined	Undetermined		Undetermined	36.791
hsa-miR-598	27.268	33.987	33.179		Undetermined	36.896		Undetermined	35.145
hsa-miR-599	35.32	Undetermined	37.767		Undetermined	Undetermined		Undetermined	Undetermined
hsa-miR-600	Undetermined	Undetermined	Undetermined		Undetermined	Undetermined		Undetermined	Undetermined
hsa-miR-601	29.02	29.975	29.987		Undetermined	Undetermined		29.856	30.219
hsa-miR-603	Undetermined	Undetermined	Undetermined		Undetermined	Undetermined		Undetermined	Undetermined
hsa-miR-604	32.885	Undetermined	Undetermined		Undetermined	Undetermined		Undetermined	Undetermined
hsa-miR-605	Undetermined	Undetermined	Undetermined		Undetermined	Undetermined		Undetermined	Undetermined
hsa-miR-606	Undetermined	Undetermined	Undetermined		Undetermined	Undetermined		Undetermined	Undetermined
hsa-miR-607	Undetermined	Undetermined	Undetermined		Undetermined	Undetermined		Undetermined	Undetermined
hsa-miR-608	Undetermined	Undetermined	Undetermined		Undetermined	Undetermined		Undetermined	Undetermined
hsa-miR-609	Undetermined	Undetermined	Undetermined		Undetermined	Undetermined		Undetermined	Undetermined
hsa-miR-613	Undetermined	Undetermined	Undetermined		Undetermined	Undetermined		Undetermined	Undetermined
hsa-miR-614	36.984	Undetermined	Undetermined		Undetermined	Undetermined		Undetermined	Undetermined
hsa-miR-615-5p	Undetermined	Undetermined	Undetermined		Undetermined	Undetermined		Undetermined	Undetermined
hsa-miR-616	34.42	Undetermined	Undetermined		Undetermined	Undetermined		Undetermined	Undetermined
hsa-miR-616	35.757	Undetermined	Undetermined		Undetermined	Undetermined		Undetermined	Undetermined
hsa-miR-617	Undetermined	Undetermined	Undetermined		Undetermined	Undetermined		Undetermined	Undetermined
hsa-miR-618	34.906	Undetermined	Undetermined		Undetermined	Undetermined		Undetermined	Undetermined
hsa-miR-620	Undetermined	Undetermined	Undetermined		Undetermined	Undetermined		Undetermined	Undetermined
hsa-miR-621	Undetermined	Undetermined	Undetermined		Undetermined	Undetermined		Undetermined	Undetermined
hsa-miR-622	Undetermined	Undetermined	Undetermined		Undetermined	Undetermined		Undetermined	Undetermined
hsa-miR-623	Undetermined	Undetermined	Undetermined		Undetermined	Undetermined		Undetermined	Undetermined
hsa-miR-624	Undetermined	Undetermined	Undetermined		Undetermined	Undetermined		Undetermined	Undetermined
hsa-miR-624	32.341	Undetermined	Undetermined		Undetermined	Undetermined		Undetermined	Undetermined
hsa-miR-625	31.632	36.793	34.804		37.596	37.556		Undetermined	Undetermined
hsa-miR-625#	24.337	33.916	29.136		33.043	33.819		22.729	23.151
hsa-miR-626	Undetermined	Undetermined	Undetermined		Undetermined	Undetermined		Undetermined	Undetermined
hsa-miR-627	31.603	35.596	Undetermined		Undetermined	Undetermined		Undetermined	Undetermined
hsa-miR-628-3p	30.193	34.561	37.418		Undetermined	Undetermined		Undetermined	Undetermined
hsa-miR-628-5p	28.343	34.558	32.936		34.512	Undetermined		33.535	35.896
hsa-miR-629	28.365	36.875	37.047		Undetermined	34.56		Undetermined	34.58
hsa-miR-629	31.127	37.265	Undetermined		Undetermined	Undetermined		Undetermined	Undetermined
hsa-miR-630	Undetermined	Undetermined	Undetermined		Undetermined	Undetermined		Undetermined	Undetermined
hsa-miR-631	Undetermined	Undetermined	Undetermined		Undetermined	Undetermined		Undetermined	Undetermined
hsa-miR-633	Undetermined	Undetermined	Undetermined		Undetermined	Undetermined		Undetermined	Undetermined
hsa-miR-634	Undetermined	Undetermined	Undetermined		Undetermined	Undetermined		Undetermined	Undetermined
hsa-miR-635	Undetermined	Undetermined	Undetermined		Undetermined	Undetermined		Undetermined	Undetermined
hsa-miR-636	28.373	Undetermined	35.046		Undetermined	34.306		Undetermined	32.965
hsa-miR-637	Undetermined	Undetermined	Undetermined		Undetermined	Undetermined		Undetermined	Undetermined
hsa-miR-638	34.753	37.169	Undetermined		35.935	38.883		Undetermined	Undetermined
hsa-miR-639	Undetermined	Undetermined	Undetermined		Undetermined	Undetermined		30.651	Undetermined
hsa-miR-640	Undetermined	Undetermined	Undetermined		Undetermined	Undetermined		Undetermined	Undetermined
hsa-miR-641	37	Undetermined	Undetermined		36.555	Undetermined		Undetermined	Undetermined
hsa-miR-642	33.607	Undetermined	Undetermined		35.49	Undetermined		Undetermined	Undetermined
hsa-miR-643	32.506	39.081	Undetermined		Undetermined	35.897		Undetermined	Undetermined
hsa-miR-644	Undetermined	Undetermined	Undetermined		Undetermined	Undetermined		Undetermined	Undetermined
hsa-miR-645	Undetermined	Undetermined	Undetermined		Undetermined	Undetermined		Undetermined	Undetermined
hsa-miR-646	33.584	Undetermined	Undetermined		Undetermined	Undetermined		Undetermined	Undetermined
hsa-miR-647	Undetermined	Undetermined	Undetermined		Undetermined	Undetermined		Undetermined	Undetermined
hsa-miR-648	Undetermined	Undetermined	37.497		Undetermined	Undetermined		Undetermined	Undetermined
hsa-miR-649	35.256	Undetermined	Undetermined		Undetermined	Undetermined		Undetermined	Undetermined
hsa-miR-650	32.315	Undetermined	Undetermined		Undetermined	36.11		Undetermined	Undetermined
hsa-miR-651	35.263	Undetermined	Undetermined		Undetermined	Undetermined		Undetermined	Undetermined
hsa-miR-652	21.655	30.273	27.991		31.769	29.86		Undetermined	34.504
hsa-miR-653	Undetermined	Undetermined	Undetermined		Undetermined	Undetermined		Undetermined	Undetermined
hsa-miR-654	Undetermined	Undetermined	Undetermined		Undetermined	Undetermined		Undetermined	Undetermined
hsa-miR-654-3p	Undetermined	Undetermined	35.55		Undetermined	Undetermined		Undetermined	Undetermined
hsa-miR-655	Undetermined	36.72	34.97		Undetermined	Undetermined		Undetermined	Undetermined
hsa-miR-656	Undetermined	Undetermined	36.03		Undetermined	Undetermined		Undetermined	Undetermined
hsa-miR-657	Undetermined	Undetermined	Undetermined		Undetermined	Undetermined		Undetermined	Undetermined
hsa-miR-658	Undetermined	Undetermined	Undetermined		Undetermined	Undetermined		Undetermined	Undetermined
hsa-miR-659	Undetermined	Undetermined	Undetermined		Undetermined	Undetermined		Undetermined	Undetermined
hsa-miR-660	20.609	29.297	28.132		32.34	28.729		31.443	30.093
hsa-miR-661	31.641	34.843	35.078		38.535	32.959		39.816	Undetermined
hsa-miR-662	34.89	Undetermined	Undetermined		Undetermined	Undetermined		Undetermined	Undetermined
hsa-miR-663B	34.468	Undetermined	38.184		Undetermined	Undetermined		Undetermined	Undetermined
hsa-miR-664	25.344	30.312	29.914		34.195	36.286		Undetermined	34.308
hsa-miR-665	Undetermined	Undetermined	Undetermined		Undetermined	Undetermined		Undetermined	Undetermined
hsa-miR-668	Undetermined	32.989	33.181		Undetermined	Undetermined		Undetermined	Undetermined
hsa-miR-671-3p	31.133	36.026	34.806		Undetermined	Undetermined		Undetermined	Undetermined
hsa-miR-672	35.822	Undetermined	Undetermined		Undetermined	Undetermined		Undetermined	Undetermined
hsa-miR-674	Undetermined	Undetermined	Undetermined		Undetermined	Undetermined		Undetermined	Undetermined
hsa-miR-675	Undetermined	Undetermined	Undetermined		Undetermined	Undetermined		Undetermined	Undetermined
hsa-miR-708	Undetermined	Undetermined	Undetermined		Undetermined	38.037		Undetermined	Undetermined
hsa-miR-708#	Undetermined	Undetermined	Undetermined		Undetermined	Undetermined		Undetermined	Undetermined
hsa-miR-7-2#	38.671	Undetermined	Undetermined		Undetermined	Undetermined		Undetermined	Undetermined
hsa-miR-720	19.452	27.385	27.102		28.18	28.242		29.955	28.762
hsa-miR-744	25.37	30.287	30.503		32.532	32.228		Undetermined	Undetermined
hsa-miR-744#	33.531	34.155	38.065		Undetermined	Undetermined		Undetermined	Undetermined
hsa-miR-758	Undetermined	32.557	32.966		Undetermined	Undetermined		Undetermined	Undetermined
hsa-miR-765	Undetermined	Undetermined	Undetermined		Undetermined	Undetermined		Undetermined	Undetermined
hsa-miR-766	27.308	28.436	27.914		30.851	31.489		Undetermined	Undetermined
hsa-miR-767-3p	Undetermined	Undetermined	Undetermined		Undetermined	Undetermined		Undetermined	Undetermined
hsa-miR-767-5p	Undetermined	Undetermined	Undetermined		Undetermined	Undetermined		Undetermined	Undetermined
hsa-miR-769-3p	Undetermined	Undetermined	Undetermined		Undetermined	Undetermined		Undetermined	Undetermined
hsa-miR-769-5p	28.991	33.973	32.79		33.505	Undetermined		Undetermined	Undetermined
hsa-miR-770-5p	38.974	Undetermined	Undetermined		Undetermined	Undetermined		Undetermined	Undetermined
hsa-miR-802	Undetermined	Undetermined	Undetermined		Undetermined	Undetermined		Undetermined	Undetermined
hsa-miR-871	Undetermined	Undetermined	Undetermined		Undetermined	Undetermined		Undetermined	Undetermined
hsa-miR-872	Undetermined	Undetermined	Undetermined		Undetermined	Undetermined		Undetermined	Undetermined
hsa-miR-873	Undetermined	Undetermined	Undetermined		Undetermined	Undetermined		Undetermined	Undetermined
hsa-miR-874	30.736	Undetermined	35.279		Undetermined	Undetermined		Undetermined	Undetermined
hsa-miR-875-3p	Undetermined	Undetermined	Undetermined		Undetermined	Undetermined		Undetermined	Undetermined
hsa-miR-875-5p	36.114	Undetermined	Undetermined		Undetermined	Undetermined		Undetermined	Undetermined
hsa-miR-876-3p	Undetermined	Undetermined	Undetermined		Undetermined	Undetermined		Undetermined	Undetermined
hsa-miR-876-5p	Undetermined	Undetermined	Undetermined		Undetermined	Undetermined		Undetermined	Undetermined
hsa-miR-885-3p	Undetermined	Undetermined	Undetermined		Undetermined	Undetermined		Undetermined	Undetermined
hsa-miR-885-5p	34.814	32.018	31.516		34.665	37.367		35.196	35.12
hsa-miR-886-3p	37.371	Undetermined	Undetermined		Undetermined	Undetermined		Undetermined	Undetermined
hsa-miR-886-5p	27.184	38.957	35.61		Undetermined	33.892		Undetermined	36.33
hsa-miR-887	Undetermined	Undetermined	Undetermined		Undetermined	Undetermined		Undetermined	Undetermined
hsa-miR-888	35.87	Undetermined	Undetermined		Undetermined	Undetermined		Undetermined	Undetermined
hsa-miR-888#	Undetermined	Undetermined	Undetermined		Undetermined	Undetermined		Undetermined	Undetermined
hsa-miR-889	Undetermined	Undetermined	33.549		Undetermined	Undetermined		Undetermined	Undetermined
hsa-miR-890	Undetermined	Undetermined	Undetermined		Undetermined	Undetermined		Undetermined	Undetermined
hsa-miR-891a	Undetermined	Undetermined	Undetermined		Undetermined	Undetermined		Undetermined	Undetermined
hsa-miR-891b	Undetermined	Undetermined	Undetermined		Undetermined	Undetermined		Undetermined	Undetermined
hsa-miR-892a	37.494	Undetermined	Undetermined		Undetermined	Undetermined		Undetermined	Undetermined
hsa-miR-892b	Undetermined	Undetermined	Undetermined		Undetermined	Undetermined		Undetermined	Undetermined
hsa-miR-9	30.929	Undetermined	33.672		Undetermined	Undetermined		Undetermined	Undetermined
hsa-miR-9#	32.942	Undetermined	37.048		Undetermined	35.068		Undetermined	Undetermined
hsa-miR-920	Undetermined	Undetermined	Undetermined		Undetermined	Undetermined		Undetermined	Undetermined
hsa-miR-921	Undetermined	Undetermined	Undetermined		Undetermined	Undetermined		Undetermined	Undetermined
hsa-miR-922	36.982	Undetermined	Undetermined		Undetermined	Undetermined		Undetermined	Undetermined
hsa-miR-924	Undetermined	Undetermined	Undetermined		Undetermined	Undetermined		Undetermined	Undetermined
hsa-miR-92a	17.927	25.65	24.682		27.699	24.841		27.993	26.501
hsa-miR-92a-1#	Undetermined	Undetermined	Undetermined		Undetermined	Undetermined		Undetermined	Undetermined
hsa-miR-92a-2#	Undetermined	Undetermined	Undetermined		Undetermined	Undetermined		Undetermined	Undetermined
hsa-miR-92b#	34.129	Undetermined	Undetermined		Undetermined	Undetermined		Undetermined	Undetermined
hsa-miR-93#	22.271	29.572	28.721		31.732	29.977		Undetermined	33.322
hsa-miR-933	Undetermined	Undetermined	Undetermined		Undetermined	Undetermined		Undetermined	Undetermined
hsa-miR-934	Undetermined	Undetermined	Undetermined		Undetermined	Undetermined		Undetermined	Undetermined
hsa-miR-935	Undetermined	Undetermined	Undetermined		Undetermined	Undetermined		Undetermined	Undetermined
hsa-miR-936	Undetermined	Undetermined	Undetermined		Undetermined	Undetermined		Undetermined	Undetermined
hsa-miR-937	Undetermined	Undetermined	Undetermined		Undetermined	Undetermined		Undetermined	Undetermined
hsa-miR-938	38.952	Undetermined	Undetermined		Undetermined	Undetermined		Undetermined	Undetermined
hsa-miR-939	29.208	35.702	34.097		35.432	Undetermined		Undetermined	Undetermined
hsa-miR-941	31.832	Undetermined	Undetermined		Undetermined	Undetermined		Undetermined	35.361
hsa-miR-942	24.409	34.204	32.259		33.237	31.552		37.087	Undetermined
hsa-miR-943	34.622	Undetermined	Undetermined		Undetermined	Undetermined		Undetermined	Undetermined
hsa-miR-944	Undetermined	Undetermined	Undetermined		Undetermined	Undetermined		Undetermined	Undetermined
hsa-miR-95	Undetermined	Undetermined	36.757		Undetermined	Undetermined		Undetermined	Undetermined
hsa-miR-96#	Undetermined	Undetermined	Undetermined		Undetermined	Undetermined		Undetermined	Undetermined
hsa-miR-98	28.541	34.582	32.157		Undetermined	Undetermined		Undetermined	Undetermined
hsa-miR-99a	30.732	Undetermined	34.359		33.477	Undetermined		Undetermined	Undetermined
hsa-miR-99a#	Undetermined	Undetermined	Undetermined		Undetermined	Undetermined		Undetermined	Undetermined
hsa-miR-99b	29.927	31.498	30.391		34.031	32.99		34.471	Undetermined
hsa-miR-99b#	36.533	37.303	Undetermined		36.48	39.002		38.067	38.447
mmu-let-7d#	32.35	35.814	31.797		37.721	35.764		Undetermined	Undetermined
mmu-miR-124a	32.798	Undetermined	38.102		Undetermined	Undetermined		Undetermined	Undetermined
mmu-miR-129-3p	Undetermined	Undetermined	Undetermined		Undetermined	Undetermined		Undetermined	Undetermined
mmu-miR-134	Undetermined	31.209	31.81		Undetermined	36.641		35.706	Undetermined
mmu-miR-137	Undetermined	Undetermined	Undetermined		Undetermined	Undetermined		Undetermined	Undetermined
mmu-miR-140	21.542	28.594	27.392		30.462	28.613		34.12	31.821
mmu-miR-153	Undetermined	Undetermined	Undetermined		Undetermined	Undetermined		Undetermined	Undetermined
mmu-miR-187	34.547	Undetermined	Undetermined		Undetermined	Undetermined		Undetermined	Undetermined
mmu-miR-374-5p	22.072	28.4	27.746		31.544	30.101		33.947	31.955
mmu-miR-379	Undetermined	31.418	30.696		33.233	Undetermined		Undetermined	Undetermined
mmu-miR-451	17.276	25.716	24.143		27.926	23.879		29.119	27.241
mmu-miR-491	27.266	34.367	32.597		Undetermined	35.688		Undetermined	Undetermined
mmu-miR-495	Undetermined	32.28	30.585		36.961	Undetermined		Undetermined	Undetermined
mmu-miR-496	Undetermined	Undetermined	Undetermined		Undetermined	Undetermined		Undetermined	Undetermined
mmu-miR-499	Undetermined	Undetermined	Undetermined		Undetermined	Undetermined		Undetermined	33.672
mmu-miR-615	27.925	25.699	24.869		Undetermined	Undetermined		26.915	26.956
mmu-miR-93	18.109	26.883	25.413		27.577	25.677		30.325	28.247
mmu-miR-96	27	Undetermined	37.586		Undetermined	Undetermined		Undetermined	Undetermined
rno-miR-29c#	30.469	37.07	Undetermined		Undetermined	38.039		Undetermined	Undetermined
rno-miR-7#	26.102	33.292	32.947		Undetermined	32.636		Undetermined	Undetermined
RNU44	25.114	Undetermined	Undetermined		Undetermined	Undetermined		Undetermined	Undetermined
RNU44	25.796	Undetermined	Undetermined		Undetermined	Undetermined		Undetermined	35.913
RNU48	20.389	Undetermined	34.537		Undetermined	35.255		Undetermined	34.813
RNU48	21.643	Undetermined	Undetermined		Undetermined	Undetermined		Undetermined	34.239
U6 snRNA	20.851	33.375	30.531		38.6	31.692		35.152	31.386
U6 snRNA	19.622	31.788	32.787		34.659	34.454		36.828	31.852
U6 snRNA	20.669	33.292	33.062		35.754	33.98		36.025	32.833
U6 snRNA	20.816	32.674	32.141		35.954	34.59		38.648	31.864
U6 snRNA	21.051	34.158	32.194		33.839	33.833		34.51	33.389
U6 snRNA	20.763	33.703	34.472		35.31	34.34		Undetermined	33.314
U6 snRNA	20.868	34.737	33.158		35.246	34.521		37.318	33.075
U6 snRNA	20.632	33.186	32.879		Undetermined	33.694		36.668	32.615

## Sheet: Array 2
Target Name	CT RBC N1	CT N1-NH	CT N1-H		CT MPM1-NH	CT MPM1-H		CT CAD1-NH	CT CAD1-H
ath-miR159a	Undetermined	Undetermined	Undetermined		Undetermined	Undetermined		Undetermined	Undetermined
ath-miR159a	Undetermined	Undetermined	Undetermined		Undetermined	Undetermined		Undetermined	Undetermined
dme-miR-7	26.838	37.115	34.516		34.404	33.144		Undetermined	Undetermined
hsa-let-7a	23.985	31.457	32.902		33.284	32.48		Undetermined	36.962
hsa-let-7a#-	35.416	Undetermined	Undetermined		38.613	38.78		Undetermined	Undetermined
hsa-let-7b	18.476	27.98	27.115		29.163	26.333		31.165	28.666
hsa-let-7b#	Undetermined	35.848	Undetermined		Undetermined	Undetermined		Undetermined	Undetermined
hsa-let-7c	29.368	35.938	33.935		Undetermined	33.992		Undetermined	Undetermined
hsa-let-7c#	Undetermined	Undetermined	Undetermined		Undetermined	Undetermined		Undetermined	Undetermined
hsa-let-7d	20.785	28.59	28.576		30.282	29.675		34.871	35.265
hsa-let-7e	22.067	29.501	29.875		30.477	32.603		35.633	38.143
hsa-let-7e#	Undetermined	Undetermined	Undetermined		Undetermined	Undetermined		Undetermined	Undetermined
hsa-let-7f	25.544	33.533	33.466		35.081	36.329		Undetermined	Undetermined
hsa-let-7f-1#	Undetermined	Undetermined	Undetermined		Undetermined	Undetermined		Undetermined	Undetermined
hsa-let-7f-2#	Undetermined	Undetermined	Undetermined		Undetermined	Undetermined		Undetermined	Undetermined
hsa-let-7g	19.819	28.9	28.406		31.398	30.005		33.625	35.661
hsa-let-7g#	29.725	Undetermined	Undetermined		Undetermined	Undetermined		Undetermined	Undetermined
hsa-let-7i#	30.911	Undetermined	Undetermined		Undetermined	Undetermined		Undetermined	Undetermined
hsa-miR-1	Undetermined	Undetermined	35.419		36.736	34.748		Undetermined	Undetermined
hsa-miR-100	27.898	34.62	33.024		34.276	35.212		Undetermined	32.653
hsa-miR-100#	Undetermined	Undetermined	Undetermined		Undetermined	Undetermined		Undetermined	Undetermined
hsa-miR-101	22.647	34.512	32.653		34.954	32.19		Undetermined	38.204
hsa-miR-101#	29.08	Undetermined	Undetermined		Undetermined	Undetermined		Undetermined	Undetermined
hsa-miR-103	22.033	28.146	27.609		29.442	29.256		33.678	32.946
hsa-miR-105	Undetermined	Undetermined	Undetermined		Undetermined	Undetermined		Undetermined	Undetermined
hsa-miR-105#	Undetermined	Undetermined	Undetermined		Undetermined	Undetermined		Undetermined	Undetermined
hsa-miR-106a	14.451	24.322	23.743		25.636	23.818		27.977	25.948
hsa-miR-106a#	Undetermined	Undetermined	Undetermined		Undetermined	Undetermined		Undetermined	Undetermined
hsa-miR-106b	17.769	26.766	26.595		28.698	26.28		31.103	30.126
hsa-miR-106b#	25.593	33.498	32.531		Undetermined	33.968		Undetermined	Undetermined
hsa-miR-107	29.293	32.927	32.058		33.863	Undetermined		Undetermined	Undetermined
hsa-miR-10a	29.697	Undetermined	33.599		Undetermined	33.98		Undetermined	Undetermined
hsa-miR-10a#	Undetermined	Undetermined	Undetermined		Undetermined	Undetermined		Undetermined	Undetermined
hsa-miR-10b	38.185	Undetermined	35.495		Undetermined	37.325		Undetermined	Undetermined
hsa-miR-10b#	Undetermined	Undetermined	Undetermined		Undetermined	33.364		35.107	34.773
hsa-miR-1178	39.276	Undetermined	Undetermined		Undetermined	Undetermined		Undetermined	Undetermined
hsa-miR-1179	35.694	Undetermined	Undetermined		Undetermined	Undetermined		Undetermined	Undetermined
hsa-miR-1180	25.786	35.03	33.384		Undetermined	32.519		Undetermined	33.723
hsa-miR-1182	Undetermined	Undetermined	Undetermined		Undetermined	Undetermined		Undetermined	Undetermined
hsa-miR-1183	35.138	Undetermined	Undetermined		Undetermined	Undetermined		Undetermined	Undetermined
hsa-miR-1184	Undetermined	Undetermined	Undetermined		Undetermined	Undetermined		Undetermined	Undetermined
hsa-miR-1197	Undetermined	Undetermined	35.179		Undetermined	Undetermined		Undetermined	Undetermined
hsa-miR-1200	Undetermined	Undetermined	Undetermined		Undetermined	Undetermined		Undetermined	Undetermined
hsa-miR-1201	Undetermined	Undetermined	Undetermined		Undetermined	Undetermined		Undetermined	Undetermined
hsa-miR-1203	Undetermined	Undetermined	Undetermined		Undetermined	Undetermined		Undetermined	Undetermined
hsa-miR-1204	Undetermined	Undetermined	Undetermined		Undetermined	Undetermined		Undetermined	Undetermined
hsa-miR-1205	Undetermined	Undetermined	Undetermined		Undetermined	Undetermined		Undetermined	Undetermined
hsa-miR-1206	Undetermined	Undetermined	Undetermined		Undetermined	Undetermined		Undetermined	Undetermined
hsa-miR-1208	Undetermined	Undetermined	Undetermined		Undetermined	Undetermined		Undetermined	Undetermined
hsa-miR-122	Undetermined	28.798	27.442		32.937	30.874		32.535	30.248
hsa-miR-122#	Undetermined	Undetermined	Undetermined		Undetermined	Undetermined		Undetermined	Undetermined
hsa-miR-1224-3P	38.818	Undetermined	Undetermined		Undetermined	Undetermined		Undetermined	Undetermined
hsa-miR-1225-3P	34.134	Undetermined	Undetermined		Undetermined	Undetermined		Undetermined	38.735
hsa-miR-1226#	34.187	Undetermined	Undetermined		Undetermined	Undetermined		Undetermined	Undetermined
hsa-miR-1227	28.632	Undetermined	Undetermined		Undetermined	34.636		38.556	Undetermined
hsa-miR-1228#	36.781	Undetermined	Undetermined		Undetermined	Undetermined		Undetermined	Undetermined
hsa-miR-1233	31.656	37.258	33.64		35.534	Undetermined		Undetermined	Undetermined
hsa-miR-1236	35.444	Undetermined	Undetermined		Undetermined	Undetermined		Undetermined	Undetermined
hsa-miR-1238	34.655	Undetermined	Undetermined		Undetermined	Undetermined		Undetermined	Undetermined
hsa-miR-124#	Undetermined	Undetermined	Undetermined		Undetermined	Undetermined		Undetermined	Undetermined
hsa-miR-1243	Undetermined	Undetermined	Undetermined		Undetermined	Undetermined		Undetermined	Undetermined
hsa-miR-1244	37.547	Undetermined	Undetermined		Undetermined	Undetermined		Undetermined	Undetermined
hsa-miR-1245	Undetermined	Undetermined	Undetermined		Undetermined	Undetermined		Undetermined	Undetermined
hsa-miR-1247	Undetermined	Undetermined	Undetermined		Undetermined	Undetermined		35.554	Undetermined
hsa-miR-1248	Undetermined	Undetermined	Undetermined		Undetermined	Undetermined		Undetermined	Undetermined
hsa-miR-1249	33.52	Undetermined	35.298		36.934	Undetermined		Undetermined	Undetermined
hsa-miR-1250	Undetermined	Undetermined	Undetermined		Undetermined	Undetermined		Undetermined	Undetermined
hsa-miR-1251	Undetermined	Undetermined	Undetermined		Undetermined	Undetermined		Undetermined	Undetermined
hsa-miR-1252	Undetermined	Undetermined	Undetermined		Undetermined	Undetermined		Undetermined	Undetermined
hsa-miR-1253	Undetermined	Undetermined	Undetermined		Undetermined	37.733		Undetermined	Undetermined
hsa-miR-1254	31.007	Undetermined	Undetermined		37.484	35.465		Undetermined	Undetermined
hsa-miR-1255A	34.063	Undetermined	Undetermined		Undetermined	Undetermined		Undetermined	Undetermined
hsa-miR-1255B	26.555	Undetermined	Undetermined		Undetermined	Undetermined		Undetermined	Undetermined
hsa-miR-1256	Undetermined	Undetermined	Undetermined		Undetermined	Undetermined		Undetermined	Undetermined
hsa-miR-1257	Undetermined	Undetermined	Undetermined		Undetermined	Undetermined		Undetermined	Undetermined
hsa-miR-1259	Undetermined	Undetermined	Undetermined		Undetermined	Undetermined		Undetermined	Undetermined
hsa-miR-125a-3p	Undetermined	Undetermined	Undetermined		Undetermined	Undetermined		Undetermined	Undetermined
hsa-miR-125a-5p	32.421	31.746	31.047		34.032	31.052		35.418	Undetermined
hsa-miR-125b	27.999	34.27	32.361		Undetermined	33.641		34.66	36.033
hsa-miR-125b-1#	Undetermined	Undetermined	Undetermined		Undetermined	Undetermined		Undetermined	Undetermined
hsa-miR-125b-2#	Undetermined	Undetermined	Undetermined		Undetermined	38.796		Undetermined	Undetermined
hsa-miR-126	16.96	23.906	22.637		24.488	23.91		28.133	26.788
hsa-miR-126#	22.707	29.245	28.267		30.229	28.392		32.454	31.437
hsa-miR-1260	30.29	33.502	34.319		34.875	34.2		34.475	33.184
hsa-miR-1262	Undetermined	Undetermined	Undetermined		Undetermined	Undetermined		Undetermined	Undetermined
hsa-miR-1263	Undetermined	Undetermined	Undetermined		Undetermined	Undetermined		Undetermined	Undetermined
hsa-miR-1264	Undetermined	Undetermined	Undetermined		Undetermined	Undetermined		Undetermined	Undetermined
hsa-miR-1265	Undetermined	Undetermined	Undetermined		Undetermined	Undetermined		Undetermined	Undetermined
hsa-miR-1267	35.336	Undetermined	Undetermined		Undetermined	Undetermined		Undetermined	Undetermined
hsa-miR-1269	Undetermined	Undetermined	Undetermined		Undetermined	Undetermined		Undetermined	Undetermined
hsa-miR-127	Undetermined	30.774	31.078		33.381	33.071		Undetermined	Undetermined
hsa-miR-1270	29.6	Undetermined	Undetermined		Undetermined	35.758		Undetermined	Undetermined
hsa-miR-1271	31.581	39.349	36.313		37.018	Undetermined		Undetermined	Undetermined
hsa-miR-1272	Undetermined	Undetermined	Undetermined		Undetermined	Undetermined		Undetermined	Undetermined
hsa-miR-1274A	27.451	31.026	30.608		29.203	28.51		30.949	30.004
hsa-miR-1274B	22.741	25.748	24.863		25.792	25.925		25.854	25.831
hsa-miR-1275	Undetermined	36.926	Undetermined		Undetermined	34.77		Undetermined	Undetermined
hsa-miR-127-5p	Undetermined	Undetermined	Undetermined		Undetermined	Undetermined		Undetermined	Undetermined
hsa-miR-1276	39.246	Undetermined	Undetermined		Undetermined	Undetermined		Undetermined	Undetermined
hsa-miR-1278	Undetermined	Undetermined	Undetermined		Undetermined	Undetermined		Undetermined	Undetermined
hsa-miR-1282	33.987	Undetermined	Undetermined		Undetermined	Undetermined		Undetermined	Undetermined
hsa-miR-1283	Undetermined	Undetermined	Undetermined		Undetermined	Undetermined		Undetermined	Undetermined
hsa-miR-1284	Undetermined	Undetermined	Undetermined		Undetermined	Undetermined		Undetermined	Undetermined
hsa-miR-1285	29.424	36.148	36.095		Undetermined	36.568		Undetermined	Undetermined
hsa-miR-1286	Undetermined	Undetermined	Undetermined		Undetermined	Undetermined		Undetermined	Undetermined
hsa-miR-1288	Undetermined	Undetermined	Undetermined		Undetermined	Undetermined		Undetermined	Undetermined
hsa-miR-1289	Undetermined	Undetermined	Undetermined		Undetermined	Undetermined		Undetermined	Undetermined
hsa-miR-128a	26.5	32.122	31.72		32.229	35.673		35.863	37.645
hsa-miR-129	Undetermined	Undetermined	Undetermined		Undetermined	Undetermined		Undetermined	Undetermined
hsa-miR-129#	Undetermined	Undetermined	Undetermined		Undetermined	Undetermined		Undetermined	Undetermined
hsa-miR-1290	35.969	Undetermined	36.025		34.965	36.486		33.921	35.445
hsa-miR-1291	36.951	Undetermined	Undetermined		Undetermined	Undetermined		36.022	37.092
hsa-miR-1292	Undetermined	Undetermined	Undetermined		Undetermined	Undetermined		Undetermined	Undetermined
hsa-miR-1293	Undetermined	Undetermined	Undetermined		Undetermined	Undetermined		Undetermined	Undetermined
hsa-miR-1294	34.146	Undetermined	Undetermined		Undetermined	Undetermined		Undetermined	Undetermined
hsa-miR-1296	33.656	Undetermined	Undetermined		Undetermined	Undetermined		Undetermined	Undetermined
hsa-miR-1298	Undetermined	Undetermined	Undetermined		Undetermined	Undetermined		Undetermined	Undetermined
hsa-miR-1300	Undetermined	Undetermined	Undetermined		Undetermined	Undetermined		Undetermined	Undetermined
hsa-miR-1301	Undetermined	Undetermined	Undetermined		Undetermined	Undetermined		Undetermined	Undetermined
hsa-miR-1302	Undetermined	Undetermined	Undetermined		Undetermined	Undetermined		Undetermined	Undetermined
hsa-miR-1303	36.986	Undetermined	Undetermined		Undetermined	Undetermined		Undetermined	Undetermined
hsa-miR-1304	34.044	Undetermined	Undetermined		Undetermined	Undetermined		Undetermined	Undetermined
hsa-miR-1305	Undetermined	Undetermined	Undetermined		Undetermined	27.118		Undetermined	Undetermined
hsa-miR-130a	23.041	29.961	30.228		31.897	30.245		34.492	33.941
hsa-miR-130a#	Undetermined	Undetermined	Undetermined		Undetermined	Undetermined		Undetermined	Undetermined
hsa-miR-130b	24.975	30.892	31.358		32.872	32.46		Undetermined	34.454
hsa-miR-130b#	30.656	35.342	34.068		33.537	36.246		Undetermined	Undetermined
hsa-miR-132	24.283	32.014	31.533		33.148	31.125		32.344	32.256
hsa-miR-132#	Undetermined	Undetermined	Undetermined		Undetermined	Undetermined		Undetermined	Undetermined
hsa-miR-1324	Undetermined	Undetermined	Undetermined		Undetermined	Undetermined		Undetermined	Undetermined
hsa-miR-133a	27.454	33.607	33.209		34.974	33.748		38.923	32.997
hsa-miR-133b	Undetermined	Undetermined	32.907		Undetermined	35.768		36.208	39.375
hsa-miR-135a	29.288	Undetermined	Undetermined		Undetermined	Undetermined		Undetermined	Undetermined
hsa-miR-135b	33.326	Undetermined	Undetermined		Undetermined	Undetermined		Undetermined	Undetermined
hsa-miR-135b#	Undetermined	Undetermined	Undetermined		Undetermined	Undetermined		Undetermined	Undetermined
hsa-miR-136	Undetermined	Undetermined	Undetermined		Undetermined	Undetermined		Undetermined	Undetermined
hsa-miR-136#	Undetermined	36.584	35.042		Undetermined	Undetermined		Undetermined	37.768
hsa-miR-138	32.022	Undetermined	Undetermined		Undetermined	Undetermined		Undetermined	Undetermined
hsa-miR-138-2#	Undetermined	Undetermined	Undetermined		Undetermined	Undetermined		Undetermined	Undetermined
hsa-miR-139-3p	Undetermined	35.203	Undetermined		33.864	34.479		Undetermined	Undetermined
hsa-miR-139-5p	33.571	30.007	29.469		30.37	30.827		34.673	32.026
hsa-miR-140-3p	21.571	31.879	30.251		33.927	30.165		33.953	31.992
hsa-miR-141	31.677	Undetermined	35.524		Undetermined	Undetermined		Undetermined	Undetermined
hsa-miR-141#	Undetermined	Undetermined	Undetermined		Undetermined	Undetermined		Undetermined	Undetermined
hsa-miR-142-3p	17.26	25.547	21.598		27.155	25.896		28.826	27.719
hsa-miR-142-5p	25.548	32.58	31.386		33.37	32.694		36.826	38.209
hsa-miR-143	32.987	33.989	32.213		32.245	32.467		34.801	32.572
hsa-miR-143#	Undetermined	Undetermined	Undetermined		Undetermined	Undetermined		Undetermined	Undetermined
hsa-miR-144	25.75	39.707	33.453		Undetermined	34.438		Undetermined	Undetermined
hsa-miR-144#	20.133	32.583	32.727		36.679	32.477		33.353	33.397
hsa-miR-145	30.902	30.026	29.431		30.306	29.903		34.522	34.103
hsa-miR-145#	Undetermined	35.179	Undetermined		Undetermined	Undetermined		Undetermined	Undetermined
hsa-miR-146a	24.633	26.235	25.754		27.542	26.463		29.973	28.926
hsa-miR-146a#	Undetermined	Undetermined	Undetermined		Undetermined	Undetermined		Undetermined	Undetermined
hsa-miR-146b	24.119	29.932	29.399		32.039	29.969		34.607	34.372
hsa-miR-146b-3p	Undetermined	Undetermined	Undetermined		Undetermined	32.966		Undetermined	Undetermined
hsa-miR-147	Undetermined	Undetermined	Undetermined		Undetermined	Undetermined		Undetermined	Undetermined
hsa-miR-147b	Undetermined	Undetermined	Undetermined		Undetermined	Undetermined		Undetermined	Undetermined
hsa-miR-148a	25.328	31.062	32.673		33.607	31.889		34.441	32.875
hsa-miR-148a#	38.346	Undetermined	Undetermined		Undetermined	Undetermined		Undetermined	Undetermined
hsa-miR-148b	27.398	33.871	32.101		35.965	32.906		Undetermined	35.073
hsa-miR-148b#	26.876	35.923	35.877		Undetermined	Undetermined		37.25	Undetermined
hsa-miR-149	Undetermined	Undetermined	34.042		Undetermined	Undetermined		Undetermined	35.1
hsa-miR-149#	Undetermined	Undetermined	Undetermined		Undetermined	Undetermined		Undetermined	Undetermined
hsa-miR-150	25.584	26.509	25.659		28.081	25.995		27.835	27.014
hsa-miR-151-3p	23.784	28.803	28.416		29.222	29.046		32.531	31.586
hsa-miR-151-5P	24.43	31.008	30.613		32.825	31.344		Undetermined	36.543
hsa-miR-152	25.624	31.761	30.823		31.767	32.297		Undetermined	Undetermined
hsa-miR-154	Undetermined	Undetermined	Undetermined		Undetermined	Undetermined		Undetermined	Undetermined
hsa-miR-154#	Undetermined	Undetermined	34.739		Undetermined	Undetermined		Undetermined	Undetermined
hsa-miR-155	26.229	31.701	32.85		Undetermined	Undetermined		33.644	39.976
hsa-miR-155#	Undetermined	Undetermined	Undetermined		Undetermined	Undetermined		Undetermined	Undetermined
hsa-miR-15a	21.761	30.322	30.735		Undetermined	32.752		39.32	Undetermined
hsa-miR-15a#	25.518	34.562	32.456		33.3	31.825		Undetermined	38.05
hsa-miR-15b	15.961	26.497	25.523		28.559	27.864		30.755	30.188
hsa-miR-15b#	23.885	32.46	31.167		34.25	32.437		Undetermined	35.19
hsa-miR-16	14.135	22.096	20.038		24.309	21.001		24.578	22.555
hsa-miR-16-1#	29.516	Undetermined	Undetermined		Undetermined	Undetermined		Undetermined	Undetermined
hsa-miR-16-2#	Undetermined	Undetermined	Undetermined		Undetermined	Undetermined		Undetermined	Undetermined
hsa-miR-17	14.892	23.529	23.064		25.273	23.32		26.643	24.847
hsa-miR-17#	28.693	37.728	38.042		Undetermined	Undetermined		Undetermined	Undetermined
hsa-miR-181a	25.25	31.866	32.067		33.413	32.611		Undetermined	Undetermined
hsa-miR-181a-2#	31.489	Undetermined	33.594		Undetermined	33.42		Undetermined	Undetermined
hsa-miR-181c	32.288	Undetermined	Undetermined		Undetermined	Undetermined		Undetermined	Undetermined
hsa-miR-181c#	36.314	Undetermined	Undetermined		Undetermined	Undetermined		Undetermined	Undetermined
hsa-miR-182	26.6	Undetermined	Undetermined		Undetermined	Undetermined		Undetermined	Undetermined
hsa-miR-182#	35.815	Undetermined	Undetermined		Undetermined	Undetermined		Undetermined	Undetermined
hsa-miR-1825	35.603	Undetermined	Undetermined		Undetermined	36.166		38.745	Undetermined
hsa-miR-1826	Undetermined	Undetermined	Undetermined		Undetermined	Undetermined		Undetermined	Undetermined
hsa-miR-183	25.986	35.567	38.026		Undetermined	36.041		Undetermined	37.256
hsa-miR-183#	26.72	Undetermined	33.205		Undetermined	35.033		Undetermined	36.715
hsa-miR-184	31.898	Undetermined	38.696		Undetermined	Undetermined		Undetermined	Undetermined
hsa-miR-185	21.013	29.953	28.939		31.797	29.269		33.527	31.577
hsa-miR-185#	34.017	Undetermined	Undetermined		Undetermined	Undetermined		Undetermined	Undetermined
hsa-miR-186	21.333	29.977	28.383		29.363	28.879		31.968	31.311
hsa-miR-186#	Undetermined	Undetermined	Undetermined		Undetermined	Undetermined		Undetermined	Undetermined
hsa-miR-188-3p	Undetermined	Undetermined	Undetermined		Undetermined	Undetermined		Undetermined	Undetermined
hsa-miR-18a	21.824	29.982	29.357		31.24	29.539		34.679	33.437
hsa-miR-18a#	26.533	Undetermined	34.405		Undetermined	Undetermined		Undetermined	Undetermined
hsa-miR-18b	23.853	32.579	31.172		34.556	31.69		36.478	35.581
hsa-miR-18b#	38.572	Undetermined	Undetermined		Undetermined	Undetermined		Undetermined	Undetermined
hsa-miR-190	24.99	39.157	35.863		36.171	Undetermined		36.119	Undetermined
hsa-miR-190b	32.534	Undetermined	35.577		Undetermined	Undetermined		Undetermined	Undetermined
hsa-miR-191	17.927	24.948	24.516		26.155	25.671		30.336	29.08
hsa-miR-191#	34.15	38.926	35.482		Undetermined	Undetermined		Undetermined	Undetermined
hsa-miR-192	20.902	29.536	29.368		31.401	28.664		34.785	30.121
hsa-miR-192#	28.655	Undetermined	Undetermined		Undetermined	Undetermined		Undetermined	Undetermined
hsa-miR-193a-3p	32.954	Undetermined	Undetermined		Undetermined	Undetermined		Undetermined	Undetermined
hsa-miR-193a-5p	27.657	Undetermined	33.378		32.313	Undetermined		33.77	32.122
hsa-miR-193b	32.065	33.369	33.482		33.93	34.225		Undetermined	36.276
hsa-miR-193b#	Undetermined	Undetermined	Undetermined		Undetermined	Undetermined		Undetermined	Undetermined
hsa-miR-194	21.357	33.472	27.178		31.358	31.619		34.741	35.292
hsa-miR-194#	33.299	Undetermined	Undetermined		Undetermined	Undetermined		Undetermined	Undetermined
hsa-miR-195	23.751	31.962	32.54		33.956	31.154		35.62	34.304
hsa-miR-195#	Undetermined	Undetermined	Undetermined		Undetermined	Undetermined		Undetermined	Undetermined
hsa-miR-196a#	Undetermined	Undetermined	Undetermined		Undetermined	Undetermined		Undetermined	Undetermined
hsa-miR-196b	26.785	35.755	38.577		38.51	Undetermined		Undetermined	39.18
hsa-miR-197	27.185	31.485	31.254		31.188	32.066		34.244	31.985
hsa-miR-198	Undetermined	Undetermined	39.716		Undetermined	Undetermined		Undetermined	Undetermined
hsa-miR-199a	39.94	32.812	31.676		32.681	39.155		Undetermined	Undetermined
hsa-miR-199a-3p	29.775	26.515	25.512		28.415	27.396		31.864	32.937
hsa-miR-199b	Undetermined	Undetermined	Undetermined		Undetermined	Undetermined		Undetermined	Undetermined
hsa-miR-19a	19.481	28.182	27.145		30.535	27.094		31.982	29.64
hsa-miR-19a#	Undetermined	Undetermined	Undetermined		Undetermined	Undetermined		Undetermined	Undetermined
hsa-miR-19b	14.665	24.015	23.281		24.684	22.381		26.704	24.56
hsa-miR-19b-1#	28.704	37.24	33.329		33.94	37.579		34.737	Undetermined
hsa-miR-200a	33.064	34.521	Undetermined		Undetermined	Undetermined		38.811	Undetermined
hsa-miR-200a#	Undetermined	Undetermined	Undetermined		Undetermined	Undetermined		Undetermined	Undetermined
hsa-miR-200b	30.969	34.875	35.355		Undetermined	Undetermined		39.836	36.094
hsa-miR-200b#	Undetermined	Undetermined	Undetermined		Undetermined	Undetermined		Undetermined	Undetermined
hsa-miR-200c	27.832	35.175	32.601		34.051	34.498		Undetermined	36.148
hsa-miR-200c#	Undetermined	Undetermined	Undetermined		Undetermined	Undetermined		Undetermined	Undetermined
hsa-miR-202	33.586	Undetermined	37.452		Undetermined	Undetermined		Undetermined	Undetermined
hsa-miR-202#	36.19	Undetermined	Undetermined		Undetermined	Undetermined		Undetermined	Undetermined
hsa-miR-203	36.118	37.437	Undetermined		Undetermined	Undetermined		Undetermined	Undetermined
hsa-miR-204	Undetermined	36.933	36.909		Undetermined	33.753		Undetermined	Undetermined
hsa-miR-205	Undetermined	Undetermined	Undetermined		34.362	Undetermined		Undetermined	Undetermined
hsa-miR-206	Undetermined	Undetermined	Undetermined		Undetermined	33.3		Undetermined	Undetermined
hsa-miR-208	Undetermined	Undetermined	Undetermined		Undetermined	Undetermined		Undetermined	Undetermined
hsa-miR-208b	Undetermined	Undetermined	Undetermined		Undetermined	Undetermined		Undetermined	Undetermined
hsa-miR-20a	16.907	26.591	25.994		27.204	25.368		26.886	26.96
hsa-miR-20a#	26.66	36.37	35.287		Undetermined	34.059		Undetermined	Undetermined
hsa-miR-20b	18.673	28.762	28.508		31.196	26.765		30.23	29.567
hsa-miR-20b#	33.247	Undetermined	Undetermined		Undetermined	Undetermined		Undetermined	Undetermined
hsa-miR-21	19.201	26.175	24.637		27.355	25.742		28.477	27.832
hsa-miR-21#	30.621	33.802	Undetermined		Undetermined	33.533		Undetermined	Undetermined
hsa-miR-210	22.827	32.095	30.41		33.6	29.164		33.084	29.588
hsa-miR-211	37.272	Undetermined	Undetermined		Undetermined	Undetermined		Undetermined	Undetermined
hsa-miR-212	27.984	35.183	34.607		35.926	37.251		Undetermined	Undetermined
hsa-miR-213	Undetermined	Undetermined	34.106		Undetermined	Undetermined		Undetermined	Undetermined
hsa-miR-214	35.099	33.72	35.142		Undetermined	36.045		Undetermined	33.402
hsa-miR-214#	Undetermined	Undetermined	Undetermined		Undetermined	Undetermined		Undetermined	Undetermined
hsa-miR-215	25.379	33.321	34.523		35.197	33.161		39.805	35.646
hsa-miR-216a	Undetermined	Undetermined	Undetermined		Undetermined	Undetermined		Undetermined	Undetermined
hsa-miR-216b	Undetermined	Undetermined	Undetermined		Undetermined	Undetermined		Undetermined	Undetermined
hsa-miR-217	Undetermined	Undetermined	Undetermined		Undetermined	Undetermined		Undetermined	Undetermined
hsa-miR-218	31.991	Undetermined	34.891		Undetermined	Undetermined		Undetermined	Undetermined
hsa-miR-218-1#	Undetermined	Undetermined	Undetermined		Undetermined	Undetermined		Undetermined	Undetermined
hsa-miR-218-2#	Undetermined	Undetermined	Undetermined		Undetermined	Undetermined		Undetermined	Undetermined
hsa-miR-219	Undetermined	Undetermined	Undetermined		Undetermined	Undetermined		Undetermined	Undetermined
hsa-miR-219-1-3p	35.547	Undetermined	Undetermined		Undetermined	Undetermined		Undetermined	Undetermined
hsa-miR-219-2-3p	Undetermined	Undetermined	Undetermined		Undetermined	Undetermined		Undetermined	Undetermined
hsa-miR-22	23.355	31.344	32.232		35.579	30.538		Undetermined	33.236
hsa-miR-22#	28.828	33.223	32.971		33.942	32.77		Undetermined	33.704
hsa-miR-220	Undetermined	Undetermined	Undetermined		Undetermined	Undetermined		Undetermined	Undetermined
hsa-miR-220b	Undetermined	Undetermined	Undetermined		Undetermined	Undetermined		Undetermined	Undetermined
hsa-miR-220c	Undetermined	Undetermined	Undetermined		Undetermined	Undetermined		Undetermined	Undetermined
hsa-miR-221	29.981	27.245	27.339		28.846	27.708		32.55	33.531
hsa-miR-221#	38.837	Undetermined	Undetermined		Undetermined	Undetermined		Undetermined	Undetermined
hsa-miR-222	19.137	25.641	25.73		27.332	26.823		27.88	27.921
hsa-miR-222#	Undetermined	Undetermined	Undetermined		Undetermined	Undetermined		Undetermined	Undetermined
hsa-miR-223	18.249	20.65	20.246		22.082	21.648		24.539	23.604
hsa-miR-223#	30.301	33.172	32.605		Undetermined	34.916		33.031	38.468
hsa-miR-224	37.165	34.425	33.192		33.045	33.871		34.254	Undetermined
hsa-miR-23a	31.982	34.494	33.547		34.117	34.371		Undetermined	Undetermined
hsa-miR-23a#	Undetermined	Undetermined	Undetermined		Undetermined	Undetermined		Undetermined	Undetermined
hsa-miR-23b	31.72	35.621	33.172		36.954	31.318		Undetermined	Undetermined
hsa-miR-23b#	Undetermined	Undetermined	34.651		Undetermined	Undetermined		Undetermined	Undetermined
hsa-miR-24	20.676	24.608	23.827		25.683	24.869		28.1	28.118
hsa-miR-24-1#	Undetermined	Undetermined	Undetermined		Undetermined	Undetermined		Undetermined	Undetermined
hsa-miR-24-2#	32.314	35.112	35.088		Undetermined	Undetermined		Undetermined	Undetermined
hsa-miR-25	19.789	28.888	28.556		31.659	27.356		34.44	29.522
hsa-miR-25#	29.259	Undetermined	Undetermined		Undetermined	34.704		Undetermined	Undetermined
hsa-miR-26a	21.097	27.501	26.744		29.198	27.852		33.263	33.269
hsa-miR-26a-1#	33.789	34.745	38.027		Undetermined	35.272		Undetermined	Undetermined
hsa-miR-26a-2#	34.644	Undetermined	Undetermined		Undetermined	Undetermined		Undetermined	Undetermined
hsa-miR-26b	21.375	28.301	26.765		29.583	28.168		34.352	32.652
hsa-miR-26b#	32.339	34.336	34.772		35.476	36.662		38.498	Undetermined
hsa-miR-27a	25.534	27.356	27.282		28.367	28.27		30.849	30.141
hsa-miR-27a#	35.965	39.094	Undetermined		Undetermined	Undetermined		Undetermined	Undetermined
hsa-miR-27b	28.668	31.004	29.615		31.744	31.582		Undetermined	34.767
hsa-miR-27b#	38.593	Undetermined	Undetermined		Undetermined	Undetermined		Undetermined	Undetermined
hsa-miR-28	27.383	32.635	31.988		32.073	32.632		Undetermined	Undetermined
hsa-miR-28-3p	26.075	30.139	28.917		31.816	30.232		Undetermined	35.381
hsa-miR-296	26.614	35.754	33.854		Undetermined	33.791		37.926	35.906
hsa-miR-296-3p	Undetermined	Undetermined	Undetermined		Undetermined	Undetermined		Undetermined	Undetermined
hsa-miR-298	Undetermined	Undetermined	Undetermined		Undetermined	Undetermined		Undetermined	Undetermined
hsa-miR-299-3p	Undetermined	Undetermined	Undetermined		Undetermined	Undetermined		Undetermined	Undetermined
hsa-miR-299-5p	Undetermined	Undetermined	35.305		Undetermined	Undetermined		Undetermined	Undetermined
hsa-miR-29a	25.271	27.821	28.67		29.624	29.516		32.986	30.931
hsa-miR-29a#	34.771	Undetermined	Undetermined		36.022	Undetermined		Undetermined	Undetermined
hsa-miR-29b	26.886	34.531	34.84		33.589	Undetermined		Undetermined	Undetermined
hsa-miR-29b-1#	Undetermined	Undetermined	Undetermined		Undetermined	Undetermined		Undetermined	Undetermined
hsa-miR-29b-2#	29.417	Undetermined	Undetermined		Undetermined	Undetermined		Undetermined	Undetermined
hsa-miR-29c	22.932	30.354	29.553		31.549	29.877		32.835	31.614
hsa-miR-301	22.479	29.827	29.24		31.174	30.871		Undetermined	Undetermined
hsa-miR-301b	29.434	35.538	35.039		Undetermined	Undetermined		Undetermined	Undetermined
hsa-miR-302a	Undetermined	Undetermined	Undetermined		Undetermined	Undetermined		39.259	Undetermined
hsa-miR-302a#	32.029	Undetermined	Undetermined		Undetermined	Undetermined		Undetermined	Undetermined
hsa-miR-302b	Undetermined	Undetermined	Undetermined		Undetermined	Undetermined		Undetermined	Undetermined
hsa-miR-302b#	Undetermined	Undetermined	Undetermined		Undetermined	Undetermined		Undetermined	Undetermined
hsa-miR-302c	Undetermined	Undetermined	Undetermined		Undetermined	Undetermined		Undetermined	Undetermined
hsa-miR-302c#	Undetermined	Undetermined	Undetermined		Undetermined	Undetermined		Undetermined	Undetermined
hsa-miR-302d	Undetermined	Undetermined	Undetermined		Undetermined	Undetermined		Undetermined	Undetermined
hsa-miR-302d#	Undetermined	Undetermined	Undetermined		Undetermined	Undetermined		Undetermined	Undetermined
hsa-miR-30a-3p	29.501	34.152	35.701		32.804	34.008		Undetermined	33.573
hsa-miR-30a-5p	20.369	28.301	27.805		28.948	27.209		30.349	28.215
hsa-miR-30b	19.35	27.605	27.057		29.518	28.528		32.549	32.338
hsa-miR-30b#	Undetermined	Undetermined	Undetermined		Undetermined	Undetermined		Undetermined	Undetermined
hsa-miR-30c	18.265	26.277	25.283		27.582	27.349		31.224	30.742
hsa-miR-30c-1#	Undetermined	Undetermined	Undetermined		Undetermined	Undetermined		Undetermined	Undetermined
hsa-miR-30c-2#	Undetermined	Undetermined	Undetermined		Undetermined	Undetermined		Undetermined	Undetermined
hsa-miR-30d	21.485	29.856	29.695		30.712	27.954		32.3	30.413
hsa-miR-30d#	33.548	35.516	35.181		Undetermined	Undetermined		Undetermined	Undetermined
hsa-miR-30e-3p	26.333	31.306	30.623		30.865	31.444		Undetermined	33.632
hsa-miR-31	33.35	35.471	Undetermined		Undetermined	Undetermined		Undetermined	Undetermined
hsa-miR-31#	Undetermined	Undetermined	Undetermined		Undetermined	Undetermined		Undetermined	Undetermined
hsa-miR-32	27.762	32.473	33.369		Undetermined	Undetermined		Undetermined	Undetermined
hsa-miR-32#	Undetermined	Undetermined	Undetermined		Undetermined	Undetermined		Undetermined	Undetermined
hsa-miR-320	18.779	26.675	25.445		27.163	25.435		28.255	26.862
hsa-miR-320B	23.841	32.174	31.5		33.972	31.311		Undetermined	32.771
hsa-miR-323-3p	33.564	32.466	31.55		34.096	32.919		33.127	33.08
hsa-miR-324-3p	22.207	32.197	30.069		33.274	29.51		32.848	32.29
hsa-miR-324-5p	26.793	31.96	31.663		33.397	32.613		Undetermined	Undetermined
hsa-miR-325	Undetermined	Undetermined	Undetermined		Undetermined	Undetermined		Undetermined	Undetermined
hsa-miR-326	30.232	Undetermined	34.395		37.587	34.985		Undetermined	Undetermined
hsa-miR-328	24.527	28.446	27.919		29.497	28.824		33.207	32.915
hsa-miR-329	Undetermined	Undetermined	Undetermined		Undetermined	Undetermined		Undetermined	Undetermined
hsa-miR-330	33.235	36.44	35.307		37.182	35.58		Undetermined	Undetermined
hsa-miR-330-5p	Undetermined	Undetermined	34.332		Undetermined	Undetermined		Undetermined	Undetermined
hsa-miR-331	21.08	27.763	27.819		29.685	29.008		Undetermined	29.58
hsa-miR-331-5p	21.919	29.26	26.682		31.315	25.846		38.354	25.103
hsa-miR-335	28.191	32.337	31.673		33.879	32.669		35.95	33.602
hsa-miR-335#	36.293	34.885	32.788		37.227	Undetermined		Undetermined	35.258
hsa-miR-337-3p	Undetermined	38.036	Undetermined		Undetermined	Undetermined		Undetermined	Undetermined
hsa-miR-337-5p	Undetermined	32.256	33.111		Undetermined	Undetermined		Undetermined	Undetermined
hsa-miR-338-3p	37.132	Undetermined	Undetermined		Undetermined	36.396		Undetermined	Undetermined
hsa-miR-338-5P	30.228	30.939	Undetermined		27.403	26.435		30.94	28.283
hsa-miR-339-3p	26.574	32.594	31.013		32.441	31.809		Undetermined	34.237
hsa-miR-339-5p	25.128	31.046	31.727		32.489	32.283		Undetermined	Undetermined
hsa-miR-33a	Undetermined	Undetermined	Undetermined		Undetermined	Undetermined		Undetermined	Undetermined
hsa-miR-33a#	30.227	Undetermined	34.995		33.254	Undetermined		Undetermined	Undetermined
hsa-miR-33b	Undetermined	Undetermined	Undetermined		Undetermined	Undetermined		Undetermined	Undetermined
hsa-miR-340	26.253	30.558	29.86		32.72	30.532		34.157	32.238
hsa-miR-340#	29.146	33.512	34.092		34.265	35.312		Undetermined	38.567
hsa-miR-342-3p	24.815	28.892	27.954		30.633	30.045		33.632	31.873
hsa-miR-342-5p	28.684	Undetermined	33.806		34.328	32.396		Undetermined	Undetermined
hsa-miR-345	24.329	29.898	29.613		30.911	31.288		32.793	31.456
hsa-miR-346	35.928	Undetermined	36.901		38.728	36.178		Undetermined	35.551
hsa-miR-34a	29.392	Undetermined	Undetermined		33.506	32.424		32.771	Undetermined
hsa-miR-34a#	35.715	Undetermined	Undetermined		Undetermined	Undetermined		Undetermined	36.329
hsa-miR-34b	Undetermined	Undetermined	Undetermined		Undetermined	Undetermined		Undetermined	Undetermined
hsa-miR-34b	Undetermined	Undetermined	Undetermined		Undetermined	Undetermined		Undetermined	Undetermined
hsa-miR-34c	Undetermined	Undetermined	Undetermined		Undetermined	Undetermined		Undetermined	Undetermined
hsa-miR-361	31.78	Undetermined	32.515		Undetermined	Undetermined		34.993	Undetermined
hsa-miR-361-3p	32.25	Undetermined	Undetermined		38.255	Undetermined		Undetermined	Undetermined
hsa-miR-362	26.678	Undetermined	Undetermined		Undetermined	34.531		Undetermined	Undetermined
hsa-miR-362-3p	28.115	Undetermined	Undetermined		Undetermined	36.198		37.184	35.08
hsa-miR-363	24.873	36.829	32.804		Undetermined	34.335		Undetermined	Undetermined
hsa-miR-363#	30.656	Undetermined	Undetermined		Undetermined	Undetermined		Undetermined	Undetermined
hsa-miR-365	29.96	34.786	34.182		38.109	35.376		34.259	35.407
hsa-miR-367	38.203	39.627	37.253		36.538	39.178		38.74	38.715
hsa-miR-367#	Undetermined	Undetermined	Undetermined		Undetermined	Undetermined		Undetermined	Undetermined
hsa-miR-369-3p	Undetermined	Undetermined	35.438		Undetermined	Undetermined		Undetermined	Undetermined
hsa-miR-369-5p	Undetermined	Undetermined	Undetermined		Undetermined	Undetermined		Undetermined	Undetermined
hsa-miR-370	Undetermined	30.853	30.454		32.82	34.515		Undetermined	Undetermined
hsa-miR-371-3p	Undetermined	Undetermined	Undetermined		Undetermined	Undetermined		Undetermined	Undetermined
hsa-miR-372	Undetermined	Undetermined	Undetermined		Undetermined	Undetermined		Undetermined	Undetermined
hsa-miR-373	Undetermined	Undetermined	Undetermined		Undetermined	Undetermined		Undetermined	Undetermined
hsa-miR-374	22.855	31.781	29.936		33.555	32.903		Undetermined	38.358
hsa-miR-374a#	33.696	Undetermined	Undetermined		Undetermined	Undetermined		Undetermined	Undetermined
hsa-miR-374b#	Undetermined	Undetermined	Undetermined		Undetermined	Undetermined		Undetermined	Undetermined
hsa-miR-375	33.263	Undetermined	37.582		Undetermined	Undetermined		Undetermined	37.043
hsa-miR-376a	39.444	34.13	33.567		Undetermined	34.905		Undetermined	Undetermined
hsa-miR-376a#	Undetermined	38.164	Undetermined		Undetermined	Undetermined		Undetermined	Undetermined
hsa-miR-376b	Undetermined	Undetermined	Undetermined		Undetermined	Undetermined		Undetermined	Undetermined
hsa-miR-376c	36.205	31.326	32.352		35.316	35.627		Undetermined	Undetermined
hsa-miR-377	Undetermined	Undetermined	Undetermined		Undetermined	Undetermined		Undetermined	Undetermined
hsa-miR-377#	Undetermined	Undetermined	Undetermined		Undetermined	Undetermined		Undetermined	Undetermined
hsa-miR-378	27.911	Undetermined	Undetermined		Undetermined	34.055		Undetermined	Undetermined
hsa-miR-378	22.175	30.46	30.094		32.162	29.395		32.344	30.499
hsa-miR-380-3p	Undetermined	Undetermined	Undetermined		Undetermined	Undetermined		Undetermined	Undetermined
hsa-miR-380-5p	Undetermined	Undetermined	Undetermined		Undetermined	Undetermined		Undetermined	Undetermined
hsa-miR-381	Undetermined	Undetermined	Undetermined		Undetermined	Undetermined		Undetermined	Undetermined
hsa-miR-382	36.596	31.669	31.305		Undetermined	33.272		Undetermined	Undetermined
hsa-miR-383	Undetermined	Undetermined	Undetermined		Undetermined	Undetermined		Undetermined	Undetermined
hsa-miR-384	Undetermined	Undetermined	Undetermined		Undetermined	Undetermined		Undetermined	Undetermined
hsa-miR-409-3p	34.182	28.967	28.703		30.983	30.824		Undetermined	Undetermined
hsa-miR-409-5p	33.313	38.212	Undetermined		Undetermined	Undetermined		Undetermined	Undetermined
hsa-miR-410	Undetermined	32.3	32.465		35.828	37.377		39.67	35.625
hsa-miR-411	35.925	34.45	32.799		39.109	36.266		Undetermined	Undetermined
hsa-miR-411#	Undetermined	Undetermined	Undetermined		Undetermined	Undetermined		Undetermined	Undetermined
hsa-miR-412	Undetermined	Undetermined	Undetermined		Undetermined	Undetermined		Undetermined	Undetermined
hsa-miR-422a	31.225	Undetermined	38.512		Undetermined	39.275		Undetermined	Undetermined
hsa-miR-423-5p	24.508	33.228	31.571		Undetermined	32.224		37.073	32.313
hsa-miR-424	29.554	34.3	Undetermined		Undetermined	Undetermined		Undetermined	Undetermined
hsa-miR-424#	30.602	Undetermined	Undetermined		Undetermined	Undetermined		Undetermined	35.153
hsa-miR-425#	30.185	33.077	34.038		35.344	35.381		Undetermined	35.024
hsa-miR-425-5p	20.836	29.553	28.701		30.459	29.384		32.271	30.711
hsa-miR-429	33.909	Undetermined	Undetermined		Undetermined	38.662		Undetermined	Undetermined
hsa-miR-431	Undetermined	31.499	30.86		Undetermined	35.962		38.422	Undetermined
hsa-miR-431#	Undetermined	Undetermined	Undetermined		Undetermined	Undetermined		Undetermined	Undetermined
hsa-miR-432	Undetermined	30.352	31.325		34.203	32.636		32.6	Undetermined
hsa-miR-432#	Undetermined	Undetermined	Undetermined		Undetermined	Undetermined		Undetermined	Undetermined
hsa-miR-433	Undetermined	33.23	36.61		Undetermined	Undetermined		Undetermined	Undetermined
hsa-miR-448	Undetermined	Undetermined	Undetermined		Undetermined	Undetermined		Undetermined	Undetermined
hsa-miR-449	31.833	Undetermined	Undetermined		Undetermined	Undetermined		Undetermined	Undetermined
hsa-miR-449b	30.561	Undetermined	Undetermined		Undetermined	Undetermined		Undetermined	Undetermined
hsa-miR-450a	32.104	Undetermined	Undetermined		Undetermined	Undetermined		Undetermined	Undetermined
hsa-miR-450b-3p	Undetermined	Undetermined	Undetermined		Undetermined	Undetermined		Undetermined	Undetermined
hsa-miR-450b-5p	34.462	Undetermined	Undetermined		Undetermined	Undetermined		Undetermined	Undetermined
hsa-miR-452	Undetermined	Undetermined	Undetermined		Undetermined	Undetermined		Undetermined	Undetermined
hsa-miR-452#	Undetermined	Undetermined	Undetermined		Undetermined	Undetermined		Undetermined	Undetermined
hsa-miR-453	Undetermined	Undetermined	Undetermined		Undetermined	Undetermined		Undetermined	Undetermined
hsa-miR-454	18.31	30.605	28.685		33.769	30.644		37.352	34.691
hsa-miR-454#	31.846	Undetermined	Undetermined		Undetermined	37.118		Undetermined	Undetermined
hsa-miR-455	36.954	Undetermined	Undetermined		Undetermined	Undetermined		Undetermined	Undetermined
hsa-miR-455-3p	34.724	Undetermined	Undetermined		Undetermined	Undetermined		Undetermined	Undetermined
hsa-miR-483-3p	36.822	33.026	35.571		35.037	Undetermined		Undetermined	Undetermined
hsa-miR-483-5p	35.175	34.535	35.879		37.022	33.971		35.176	Undetermined
hsa-miR-484	17.261	25.147	24.129		26.016	24.398		28.579	26.879
hsa-miR-485-3p	34.64	31.662	30.503		34.6	33.888		38.659	Undetermined
hsa-miR-485-5p	15.413	24.329	24.064		28.764	23.316		28.569	25.126
hsa-miR-486	21.273	Undetermined	Undetermined		Undetermined	Undetermined		Undetermined	Undetermined
hsa-miR-486-3p	20.866	28.534	27.876		31.181	27		30.952	28.93
hsa-miR-487a	37.503	Undetermined	36.951		Undetermined	Undetermined		Undetermined	Undetermined
hsa-miR-487b	Undetermined	33.791	32.43		36.829	Undetermined		Undetermined	Undetermined
hsa-miR-488	37.245	Undetermined	Undetermined		Undetermined	Undetermined		Undetermined	36.224
hsa-miR-488	Undetermined	Undetermined	Undetermined		Undetermined	Undetermined		Undetermined	Undetermined
hsa-miR-489	Undetermined	Undetermined	Undetermined		Undetermined	Undetermined		Undetermined	Undetermined
hsa-miR-490	Undetermined	Undetermined	34.573		Undetermined	Undetermined		Undetermined	Undetermined
hsa-miR-491-3p	Undetermined	Undetermined	Undetermined		Undetermined	Undetermined		Undetermined	Undetermined
hsa-miR-492	Undetermined	Undetermined	Undetermined		Undetermined	Undetermined		Undetermined	Undetermined
hsa-miR-493	Undetermined	35.387	Undetermined		Undetermined	Undetermined		Undetermined	Undetermined
hsa-miR-494	34.463	31.555	31.761		34.095	33.221		Undetermined	Undetermined
hsa-miR-497	Undetermined	Undetermined	Undetermined		36.128	39.93		Undetermined	38.99
hsa-miR-497#	Undetermined	Undetermined	Undetermined		Undetermined	Undetermined		Undetermined	Undetermined
hsa-miR-499-3p	Undetermined	Undetermined	Undetermined		Undetermined	Undetermined		Undetermined	Undetermined
hsa-miR-500	24.073	Undetermined	37.035		Undetermined	32.661		Undetermined	34.279
hsa-miR-500	30.311	Undetermined	Undetermined		Undetermined	Undetermined		Undetermined	Undetermined
hsa-miR-501	24.309	33.852	33.639		Undetermined	33.84		36.038	38.239
hsa-miR-501-3p	29.3	Undetermined	Undetermined		Undetermined	Undetermined		Undetermined	34.614
hsa-miR-502	27.917	Undetermined	Undetermined		Undetermined	Undetermined		Undetermined	Undetermined
hsa-miR-502-3p	26.907	35.013	34.161		Undetermined	35.827		Undetermined	Undetermined
hsa-miR-503	32.237	Undetermined	Undetermined		Undetermined	Undetermined		Undetermined	Undetermined
hsa-miR-504	Undetermined	Undetermined	Undetermined		Undetermined	Undetermined		Undetermined	Undetermined
hsa-miR-505	29.592	Undetermined	34.588		Undetermined	Undetermined		38.041	Undetermined
hsa-miR-505#	27.492	34.613	34.007		34.765	35.198		Undetermined	Undetermined
hsa-miR-506	Undetermined	Undetermined	Undetermined		Undetermined	Undetermined		Undetermined	Undetermined
hsa-miR-507	Undetermined	Undetermined	Undetermined		Undetermined	Undetermined		Undetermined	Undetermined
hsa-miR-508	33.808	Undetermined	Undetermined		Undetermined	Undetermined		Undetermined	Undetermined
hsa-miR-508-5p	Undetermined	Undetermined	Undetermined		Undetermined	Undetermined		Undetermined	Undetermined
hsa-miR-509-3-5p	Undetermined	Undetermined	Undetermined		Undetermined	Undetermined		Undetermined	Undetermined
hsa-miR-509-5p	Undetermined	Undetermined	Undetermined		Undetermined	Undetermined		Undetermined	Undetermined
hsa-miR-510	Undetermined	Undetermined	Undetermined		Undetermined	Undetermined		Undetermined	Undetermined
hsa-miR-511	Undetermined	Undetermined	Undetermined		Undetermined	Undetermined		Undetermined	Undetermined
hsa-miR-512-3p	Undetermined	Undetermined	Undetermined		Undetermined	Undetermined		Undetermined	Undetermined
hsa-miR-512-5p	Undetermined	Undetermined	Undetermined		Undetermined	Undetermined		Undetermined	Undetermined
hsa-miR-513-5p	Undetermined	Undetermined	Undetermined		Undetermined	Undetermined		Undetermined	Undetermined
hsa-miR-513B	Undetermined	Undetermined	Undetermined		Undetermined	Undetermined		Undetermined	Undetermined
hsa-miR-513C	Undetermined	Undetermined	Undetermined		Undetermined	Undetermined		Undetermined	Undetermined
hsa-miR-515-3p	33.7	Undetermined	Undetermined		Undetermined	Undetermined		Undetermined	Undetermined
hsa-miR-515-5p	Undetermined	Undetermined	Undetermined		Undetermined	Undetermined		Undetermined	Undetermined
hsa-miR-516-3p	Undetermined	Undetermined	Undetermined		Undetermined	Undetermined		Undetermined	Undetermined
hsa-miR-516a-5p	Undetermined	Undetermined	Undetermined		Undetermined	Undetermined		Undetermined	Undetermined
hsa-miR-516b	Undetermined	Undetermined	Undetermined		Undetermined	Undetermined		Undetermined	Undetermined
hsa-miR-517#	Undetermined	Undetermined	Undetermined		Undetermined	Undetermined		Undetermined	Undetermined
hsa-miR-517a	34.531	Undetermined	Undetermined		Undetermined	Undetermined		Undetermined	Undetermined
hsa-miR-517b	Undetermined	Undetermined	Undetermined		39.763	Undetermined		Undetermined	Undetermined
hsa-miR-517c	35.27	Undetermined	Undetermined		33.667	Undetermined		Undetermined	Undetermined
hsa-miR-518a-3p	Undetermined	Undetermined	Undetermined		Undetermined	Undetermined		Undetermined	Undetermined
hsa-miR-518a-5p	Undetermined	Undetermined	Undetermined		Undetermined	Undetermined		Undetermined	Undetermined
hsa-miR-518b	39.729	Undetermined	Undetermined		Undetermined	Undetermined		Undetermined	Undetermined
hsa-miR-518c	Undetermined	Undetermined	Undetermined		Undetermined	Undetermined		Undetermined	Undetermined
hsa-miR-518c#	Undetermined	Undetermined	Undetermined		Undetermined	Undetermined		Undetermined	Undetermined
hsa-miR-518d	Undetermined	Undetermined	Undetermined		Undetermined	Undetermined		Undetermined	Undetermined
hsa-miR-518d-5p	Undetermined	Undetermined	Undetermined		Undetermined	Undetermined		Undetermined	Undetermined
hsa-miR-518e	Undetermined	Undetermined	Undetermined		Undetermined	Undetermined		Undetermined	Undetermined
hsa-miR-518e#	Undetermined	Undetermined	Undetermined		Undetermined	Undetermined		Undetermined	Undetermined
hsa-miR-518f	Undetermined	Undetermined	Undetermined		Undetermined	Undetermined		Undetermined	Undetermined
hsa-miR-518f#	Undetermined	Undetermined	Undetermined		Undetermined	Undetermined		Undetermined	Undetermined
hsa-miR-519a	Undetermined	Undetermined	Undetermined		Undetermined	Undetermined		Undetermined	Undetermined
hsa-miR-519b-3p	39.519	Undetermined	Undetermined		Undetermined	Undetermined		Undetermined	Undetermined
hsa-miR-519c	37.257	Undetermined	Undetermined		Undetermined	Undetermined		Undetermined	Undetermined
hsa-miR-519d	Undetermined	Undetermined	Undetermined		Undetermined	Undetermined		Undetermined	Undetermined
hsa-miR-519e	38.757	Undetermined	Undetermined		Undetermined	Undetermined		Undetermined	Undetermined
hsa-miR-519e#	Undetermined	Undetermined	Undetermined		Undetermined	Undetermined		Undetermined	Undetermined
hsa-miR-520a	Undetermined	Undetermined	38.818		Undetermined	Undetermined		Undetermined	Undetermined
hsa-miR-520a#	Undetermined	Undetermined	Undetermined		Undetermined	Undetermined		Undetermined	Undetermined
hsa-miR-520b	Undetermined	Undetermined	Undetermined		Undetermined	Undetermined		Undetermined	Undetermined
hsa-miR-520c-3p	35.245	Undetermined	Undetermined		Undetermined	Undetermined		Undetermined	Undetermined
hsa-miR-520D-3P	39.455	Undetermined	Undetermined		Undetermined	Undetermined		Undetermined	Undetermined
hsa-miR-520d-5p	Undetermined	Undetermined	Undetermined		Undetermined	Undetermined		Undetermined	Undetermined
hsa-miR-520e	Undetermined	Undetermined	Undetermined		Undetermined	Undetermined		Undetermined	Undetermined
hsa-miR-520f	Undetermined	Undetermined	Undetermined		Undetermined	Undetermined		Undetermined	Undetermined
hsa-miR-520g	Undetermined	Undetermined	Undetermined		Undetermined	Undetermined		Undetermined	Undetermined
hsa-miR-520h	Undetermined	Undetermined	Undetermined		Undetermined	Undetermined		Undetermined	Undetermined
hsa-miR-521	Undetermined	Undetermined	Undetermined		Undetermined	Undetermined		Undetermined	Undetermined
hsa-miR-522	38.102	Undetermined	Undetermined		Undetermined	Undetermined		Undetermined	Undetermined
hsa-miR-523	37.642	Undetermined	Undetermined		Undetermined	Undetermined		Undetermined	Undetermined
hsa-miR-524	Undetermined	Undetermined	Undetermined		Undetermined	Undetermined		Undetermined	Undetermined
hsa-miR-524-5p	Undetermined	Undetermined	Undetermined		Undetermined	Undetermined		Undetermined	Undetermined
hsa-miR-525	Undetermined	Undetermined	Undetermined		Undetermined	Undetermined		Undetermined	Undetermined
hsa-miR-525-3p	Undetermined	Undetermined	Undetermined		Undetermined	Undetermined		Undetermined	Undetermined
hsa-miR-526b	Undetermined	Undetermined	Undetermined		Undetermined	Undetermined		Undetermined	Undetermined
hsa-miR-532	21.446	30.051	29.044		32.286	28.551		30.813	30.164
hsa-miR-532-3p	22.585	31.671	31.603		33.767	31.265		33.932	34.7
hsa-miR-539	34.774	32.519	32.743		37.438	34.347		37.622	37.555
hsa-miR-541	Undetermined	Undetermined	Undetermined		Undetermined	Undetermined		Undetermined	Undetermined
hsa-miR-541#	Undetermined	Undetermined	Undetermined		Undetermined	Undetermined		Undetermined	Undetermined
hsa-miR-542-3p	35.21	Undetermined	Undetermined		Undetermined	Undetermined		Undetermined	39.948
hsa-miR-542-5p	33.038	Undetermined	Undetermined		Undetermined	Undetermined		Undetermined	Undetermined
hsa-miR-543	Undetermined	33.912	32.938		34.221	35.813		Undetermined	Undetermined
hsa-miR-544	Undetermined	Undetermined	Undetermined		Undetermined	Undetermined		Undetermined	Undetermined
hsa-miR-545	27.48	Undetermined	32.66		Undetermined	36.229		Undetermined	Undetermined
hsa-miR-545#	32.935	Undetermined	Undetermined		Undetermined	36.977		Undetermined	Undetermined
hsa-miR-548a	Undetermined	Undetermined	Undetermined		Undetermined	Undetermined		Undetermined	Undetermined
hsa-miR-548a-5p	Undetermined	Undetermined	Undetermined		Undetermined	Undetermined		Undetermined	Undetermined
hsa-miR-548b	Undetermined	Undetermined	Undetermined		Undetermined	Undetermined		Undetermined	Undetermined
hsa-miR-548b-5p	34.252	Undetermined	Undetermined		Undetermined	Undetermined		Undetermined	Undetermined
hsa-miR-548c	Undetermined	Undetermined	Undetermined		Undetermined	Undetermined		Undetermined	Undetermined
hsa-miR-548c-5p	35.74	Undetermined	37.286		Undetermined	Undetermined		Undetermined	Undetermined
hsa-miR-548d	32.354	Undetermined	Undetermined		Undetermined	Undetermined		Undetermined	Undetermined
hsa-miR-548d-5p	34.933	Undetermined	Undetermined		Undetermined	Undetermined		Undetermined	Undetermined
hsa-miR-548E	35.283	Undetermined	Undetermined		Undetermined	Undetermined		Undetermined	Undetermined
hsa-miR-548G	Undetermined	Undetermined	Undetermined		Undetermined	Undetermined		Undetermined	Undetermined
hsa-miR-548H	Undetermined	Undetermined	Undetermined		Undetermined	Undetermined		Undetermined	Undetermined
hsa-miR-548I	Undetermined	Undetermined	Undetermined		Undetermined	Undetermined		Undetermined	Undetermined
hsa-miR-548J	32.408	Undetermined	Undetermined		Undetermined	Undetermined		Undetermined	Undetermined
hsa-miR-548K	Undetermined	Undetermined	Undetermined		Undetermined	Undetermined		Undetermined	Undetermined
hsa-miR-548L	Undetermined	Undetermined	Undetermined		Undetermined	Undetermined		Undetermined	Undetermined
hsa-miR-548M	Undetermined	Undetermined	Undetermined		Undetermined	Undetermined		Undetermined	Undetermined
hsa-miR-548N	Undetermined	Undetermined	Undetermined		Undetermined	Undetermined		Undetermined	Undetermined
hsa-miR-548P	38.277	Undetermined	Undetermined		Undetermined	Undetermined		Undetermined	Undetermined
hsa-miR-549	Undetermined	Undetermined	Undetermined		Undetermined	Undetermined		Undetermined	Undetermined
hsa-miR-550	25.22	36.098	34.553		38.963	33.77		37.54	Undetermined
hsa-miR-550	26.887	Undetermined	Undetermined		Undetermined	39.258		Undetermined	34.827
hsa-miR-551a	Undetermined	Undetermined	Undetermined		Undetermined	Undetermined		Undetermined	Undetermined
hsa-miR-551b	Undetermined	Undetermined	Undetermined		Undetermined	34.142		Undetermined	Undetermined
hsa-miR-551b#	Undetermined	Undetermined	Undetermined		Undetermined	Undetermined		Undetermined	Undetermined
hsa-miR-552	Undetermined	Undetermined	Undetermined		Undetermined	Undetermined		Undetermined	Undetermined
hsa-miR-553	Undetermined	Undetermined	Undetermined		Undetermined	Undetermined		Undetermined	Undetermined
hsa-miR-554	Undetermined	Undetermined	Undetermined		Undetermined	Undetermined		Undetermined	Undetermined
hsa-miR-555	Undetermined	Undetermined	Undetermined		Undetermined	Undetermined		Undetermined	Undetermined
hsa-miR-556-3p	Undetermined	Undetermined	Undetermined		Undetermined	Undetermined		Undetermined	Undetermined
hsa-miR-556-5p	Undetermined	Undetermined	Undetermined		Undetermined	Undetermined		Undetermined	Undetermined
hsa-miR-557	Undetermined	Undetermined	Undetermined		Undetermined	Undetermined		Undetermined	Undetermined
hsa-miR-558	Undetermined	Undetermined	Undetermined		Undetermined	Undetermined		Undetermined	Undetermined
hsa-miR-559	Undetermined	Undetermined	Undetermined		Undetermined	Undetermined		Undetermined	Undetermined
hsa-miR-561	Undetermined	Undetermined	Undetermined		Undetermined	Undetermined		Undetermined	Undetermined
hsa-miR-562	Undetermined	34.954	Undetermined		Undetermined	Undetermined		Undetermined	Undetermined
hsa-miR-563	Undetermined	Undetermined	Undetermined		Undetermined	Undetermined		Undetermined	Undetermined
hsa-miR-564	35.092	Undetermined	Undetermined		Undetermined	39.478		Undetermined	Undetermined
hsa-miR-566	38.334	Undetermined	Undetermined		Undetermined	Undetermined		Undetermined	Undetermined
hsa-miR-567	Undetermined	Undetermined	Undetermined		Undetermined	Undetermined		Undetermined	Undetermined
hsa-miR-569	Undetermined	Undetermined	Undetermined		Undetermined	Undetermined		Undetermined	Undetermined
hsa-miR-570	33.221	Undetermined	Undetermined		Undetermined	Undetermined		Undetermined	Undetermined
hsa-miR-571	38.232	Undetermined	Undetermined		Undetermined	Undetermined		Undetermined	Undetermined
hsa-miR-572	34.944	Undetermined	Undetermined		Undetermined	36.54		Undetermined	Undetermined
hsa-miR-573	Undetermined	Undetermined	Undetermined		Undetermined	Undetermined		Undetermined	Undetermined
hsa-miR-574-3p	23.376	30.283	29.012		31.86	30.797		35.955	33.27
hsa-miR-575	36.302	Undetermined	Undetermined		Undetermined	Undetermined		Undetermined	38.665
hsa-miR-576-3p	30.686	34.171	35.155		34.234	Undetermined		Undetermined	Undetermined
hsa-miR-576-5p	30.084	Undetermined	Undetermined		Undetermined	36.282		Undetermined	Undetermined
hsa-miR-577	Undetermined	Undetermined	Undetermined		Undetermined	Undetermined		Undetermined	Undetermined
hsa-miR-578	Undetermined	Undetermined	Undetermined		Undetermined	Undetermined		Undetermined	Undetermined
hsa-miR-579	26.3	33.586	Undetermined		33.973	35.002		Undetermined	34.791
hsa-miR-580	31.302	35.74	Undetermined		Undetermined	Undetermined		Undetermined	Undetermined
hsa-miR-581	38.629	Undetermined	Undetermined		Undetermined	Undetermined		Undetermined	Undetermined
hsa-miR-582-3p	Undetermined	Undetermined	Undetermined		Undetermined	Undetermined		Undetermined	Undetermined
hsa-miR-582-5p	32.154	Undetermined	Undetermined		Undetermined	Undetermined		Undetermined	Undetermined
hsa-miR-583	Undetermined	Undetermined	Undetermined		Undetermined	Undetermined		Undetermined	Undetermined
hsa-miR-584	29.723	33.726	33.074		37.324	32.107		Undetermined	Undetermined
hsa-miR-585	Undetermined	Undetermined	Undetermined		Undetermined	Undetermined		Undetermined	Undetermined
hsa-miR-586	Undetermined	Undetermined	Undetermined		Undetermined	Undetermined		Undetermined	Undetermined
hsa-miR-587	Undetermined	Undetermined	Undetermined		Undetermined	Undetermined		Undetermined	Undetermined
hsa-miR-588	Undetermined	Undetermined	Undetermined		Undetermined	Undetermined		Undetermined	Undetermined
hsa-miR-589	30.826	Undetermined	Undetermined		Undetermined	Undetermined		Undetermined	Undetermined
hsa-miR-589	29.743	34.971	36.39		Undetermined	Undetermined		Undetermined	Undetermined
hsa-miR-590-3P	26.982	Undetermined	34.96		Undetermined	33.452		Undetermined	Undetermined
hsa-miR-590-5p	23.759	31.583	30.677		33.233	30.652		33.49	32.62
hsa-miR-591	Undetermined	Undetermined	Undetermined		Undetermined	Undetermined		Undetermined	Undetermined
hsa-miR-592	Undetermined	Undetermined	Undetermined		Undetermined	Undetermined		Undetermined	Undetermined
hsa-miR-593	Undetermined	Undetermined	Undetermined		Undetermined	Undetermined		Undetermined	Undetermined
hsa-miR-593	Undetermined	Undetermined	Undetermined		Undetermined	Undetermined		Undetermined	Undetermined
hsa-miR-595	Undetermined	Undetermined	Undetermined		Undetermined	Undetermined		Undetermined	Undetermined
hsa-miR-596	33.374	36.846	36.46		35.053	34.163		34.262	34.701
hsa-miR-597	38.585	Undetermined	33.82		Undetermined	Undetermined		Undetermined	23.356
hsa-miR-598	26.309	32.808	32.33		33.953	32.884		Undetermined	38.494
hsa-miR-599	Undetermined	Undetermined	Undetermined		Undetermined	Undetermined		Undetermined	Undetermined
hsa-miR-600	Undetermined	Undetermined	Undetermined		Undetermined	Undetermined		Undetermined	Undetermined
hsa-miR-601	29.811	31.024	31.341		30.516	27.99		30.007	28.73
hsa-miR-603	Undetermined	Undetermined	Undetermined		Undetermined	Undetermined		Undetermined	Undetermined
hsa-miR-604	Undetermined	Undetermined	Undetermined		Undetermined	Undetermined		Undetermined	Undetermined
hsa-miR-605	Undetermined	Undetermined	Undetermined		Undetermined	Undetermined		Undetermined	Undetermined
hsa-miR-606	Undetermined	Undetermined	Undetermined		Undetermined	Undetermined		Undetermined	Undetermined
hsa-miR-607	Undetermined	Undetermined	Undetermined		Undetermined	Undetermined		Undetermined	Undetermined
hsa-miR-608	Undetermined	Undetermined	Undetermined		Undetermined	Undetermined		Undetermined	Undetermined
hsa-miR-609	Undetermined	Undetermined	Undetermined		Undetermined	Undetermined		Undetermined	Undetermined
hsa-miR-613	Undetermined	Undetermined	Undetermined		Undetermined	Undetermined		Undetermined	Undetermined
hsa-miR-614	Undetermined	Undetermined	Undetermined		Undetermined	Undetermined		Undetermined	Undetermined
hsa-miR-615-5p	Undetermined	Undetermined	Undetermined		Undetermined	Undetermined		Undetermined	Undetermined
hsa-miR-616	37.342	Undetermined	Undetermined		Undetermined	Undetermined		Undetermined	Undetermined
hsa-miR-616	37.644	39.206	Undetermined		Undetermined	Undetermined		Undetermined	Undetermined
hsa-miR-617	38.19	Undetermined	Undetermined		Undetermined	Undetermined		Undetermined	Undetermined
hsa-miR-618	Undetermined	Undetermined	Undetermined		Undetermined	Undetermined		Undetermined	Undetermined
hsa-miR-620	Undetermined	Undetermined	Undetermined		Undetermined	Undetermined		Undetermined	Undetermined
hsa-miR-621	Undetermined	Undetermined	Undetermined		Undetermined	Undetermined		Undetermined	Undetermined
hsa-miR-622	Undetermined	Undetermined	Undetermined		Undetermined	Undetermined		Undetermined	Undetermined
hsa-miR-623	Undetermined	Undetermined	Undetermined		Undetermined	Undetermined		Undetermined	Undetermined
hsa-miR-624	Undetermined	Undetermined	Undetermined		Undetermined	Undetermined		Undetermined	Undetermined
hsa-miR-624	31.36	Undetermined	Undetermined		Undetermined	Undetermined		Undetermined	Undetermined
hsa-miR-625	31.794	38.322	Undetermined		Undetermined	Undetermined		Undetermined	Undetermined
hsa-miR-625#	25.416	33.128	31.627		37.53	33.214		29.798	26.265
hsa-miR-626	Undetermined	Undetermined	Undetermined		Undetermined	Undetermined		Undetermined	Undetermined
hsa-miR-627	31.358	35.636	Undetermined		Undetermined	Undetermined		Undetermined	Undetermined
hsa-miR-628-3p	30.394	Undetermined	Undetermined		Undetermined	Undetermined		Undetermined	Undetermined
hsa-miR-628-5p	28.449	33.094	33.249		35.163	34.989		39.23	33.352
hsa-miR-629	27.914	38.022	37.89		Undetermined	Undetermined		Undetermined	Undetermined
hsa-miR-629	30.616	Undetermined	34.803		Undetermined	Undetermined		Undetermined	39.967
hsa-miR-630	Undetermined	Undetermined	Undetermined		Undetermined	Undetermined		Undetermined	Undetermined
hsa-miR-631	Undetermined	Undetermined	Undetermined		Undetermined	Undetermined		Undetermined	35.799
hsa-miR-633	Undetermined	Undetermined	Undetermined		Undetermined	Undetermined		Undetermined	Undetermined
hsa-miR-634	Undetermined	Undetermined	Undetermined		Undetermined	Undetermined		Undetermined	Undetermined
hsa-miR-635	Undetermined	Undetermined	Undetermined		Undetermined	Undetermined		Undetermined	Undetermined
hsa-miR-636	27.492	Undetermined	Undetermined		Undetermined	Undetermined		Undetermined	Undetermined
hsa-miR-637	Undetermined	Undetermined	Undetermined		Undetermined	Undetermined		Undetermined	Undetermined
hsa-miR-638	34.799	34.569	35.833		33.697	35.89		33.829	35.601
hsa-miR-639	29.545	27.629	Undetermined		Undetermined	28.873		Undetermined	27
hsa-miR-640	Undetermined	Undetermined	Undetermined		Undetermined	Undetermined		Undetermined	Undetermined
hsa-miR-641	Undetermined	Undetermined	Undetermined		Undetermined	Undetermined		Undetermined	Undetermined
hsa-miR-642	34.447	Undetermined	Undetermined		Undetermined	Undetermined		Undetermined	Undetermined
hsa-miR-643	31.166	Undetermined	Undetermined		Undetermined	Undetermined		Undetermined	Undetermined
hsa-miR-644	Undetermined	Undetermined	Undetermined		Undetermined	Undetermined		Undetermined	Undetermined
hsa-miR-645	Undetermined	Undetermined	Undetermined		Undetermined	Undetermined		Undetermined	Undetermined
hsa-miR-646	Undetermined	Undetermined	Undetermined		Undetermined	Undetermined		Undetermined	Undetermined
hsa-miR-647	Undetermined	Undetermined	Undetermined		Undetermined	Undetermined		Undetermined	Undetermined
hsa-miR-648	36.541	Undetermined	Undetermined		Undetermined	Undetermined		Undetermined	Undetermined
hsa-miR-649	Undetermined	Undetermined	Undetermined		Undetermined	Undetermined		Undetermined	Undetermined
hsa-miR-650	Undetermined	33.93	Undetermined		Undetermined	39.091		Undetermined	36.474
hsa-miR-651	32.894	Undetermined	35.581		Undetermined	Undetermined		Undetermined	Undetermined
hsa-miR-652	20.163	28.644	28.271		29.795	28.141		32.481	32.101
hsa-miR-653	Undetermined	Undetermined	Undetermined		Undetermined	Undetermined		Undetermined	Undetermined
hsa-miR-654	Undetermined	32.986	34.787		36.671	Undetermined		Undetermined	Undetermined
hsa-miR-654-3p	Undetermined	32.361	Undetermined		Undetermined	Undetermined		Undetermined	Undetermined
hsa-miR-655	Undetermined	Undetermined	35.329		Undetermined	Undetermined		Undetermined	Undetermined
hsa-miR-656	Undetermined	Undetermined	36.745		Undetermined	Undetermined		Undetermined	Undetermined
hsa-miR-657	Undetermined	Undetermined	Undetermined		Undetermined	Undetermined		Undetermined	Undetermined
hsa-miR-658	Undetermined	Undetermined	Undetermined		Undetermined	Undetermined		Undetermined	Undetermined
hsa-miR-659	35.879	Undetermined	Undetermined		Undetermined	Undetermined		Undetermined	35.745
hsa-miR-660	19.892	28.594	28.858		31.288	28.362		30.803	28.012
hsa-miR-661	32.779	34.591	34.659		34.832	31.201		34.689	35.433
hsa-miR-662	Undetermined	Undetermined	Undetermined		Undetermined	Undetermined		Undetermined	Undetermined
hsa-miR-663B	Undetermined	Undetermined	Undetermined		Undetermined	Undetermined		Undetermined	Undetermined
hsa-miR-664	24.855	31.033	31.102		32.493	32.112		Undetermined	33.832
hsa-miR-665	Undetermined	Undetermined	Undetermined		Undetermined	Undetermined		Undetermined	Undetermined
hsa-miR-668	Undetermined	33.759	35.036		Undetermined	37.705		Undetermined	Undetermined
hsa-miR-671-3p	35.21	36.141	34.208		Undetermined	Undetermined		Undetermined	Undetermined
hsa-miR-672	Undetermined	Undetermined	Undetermined		Undetermined	Undetermined		Undetermined	Undetermined
hsa-miR-674	Undetermined	Undetermined	Undetermined		Undetermined	Undetermined		Undetermined	Undetermined
hsa-miR-675	Undetermined	Undetermined	Undetermined		Undetermined	Undetermined		Undetermined	Undetermined
hsa-miR-708	Undetermined	33.455	Undetermined		Undetermined	Undetermined		Undetermined	Undetermined
hsa-miR-708#	Undetermined	Undetermined	Undetermined		Undetermined	Undetermined		Undetermined	Undetermined
hsa-miR-7-2#	Undetermined	Undetermined	Undetermined		Undetermined	Undetermined		Undetermined	Undetermined
hsa-miR-720	23.198	28.039	27.018		28.029	27.949		28.906	28.748
hsa-miR-744	24.291	29.816	30.632		31.593	31.931		Undetermined	Undetermined
hsa-miR-744#	33.379	36	35.609		36.489	Undetermined		Undetermined	Undetermined
hsa-miR-758	Undetermined	35.347	35.241		Undetermined	Undetermined		Undetermined	Undetermined
hsa-miR-765	Undetermined	Undetermined	Undetermined		Undetermined	Undetermined		Undetermined	Undetermined
hsa-miR-766	26.939	28.52	27.816		29.727	29.362		Undetermined	34.08
hsa-miR-767-3p	Undetermined	Undetermined	Undetermined		Undetermined	Undetermined		Undetermined	Undetermined
hsa-miR-767-5p	Undetermined	Undetermined	Undetermined		Undetermined	Undetermined		Undetermined	Undetermined
hsa-miR-769-3p	Undetermined	Undetermined	Undetermined		Undetermined	Undetermined		Undetermined	Undetermined
hsa-miR-769-5p	30.198	34.446	38.616		35.457	33.765		Undetermined	Undetermined
hsa-miR-770-5p	Undetermined	35.317	Undetermined		Undetermined	37.535		Undetermined	37.245
hsa-miR-802	Undetermined	Undetermined	Undetermined		Undetermined	Undetermined		Undetermined	Undetermined
hsa-miR-871	Undetermined	Undetermined	Undetermined		Undetermined	Undetermined		Undetermined	Undetermined
hsa-miR-872	Undetermined	Undetermined	Undetermined		Undetermined	Undetermined		Undetermined	Undetermined
hsa-miR-873	Undetermined	Undetermined	Undetermined		Undetermined	Undetermined		Undetermined	Undetermined
hsa-miR-874	29.154	35.753	Undetermined		Undetermined	Undetermined		Undetermined	34.499
hsa-miR-875-3p	Undetermined	Undetermined	Undetermined		Undetermined	Undetermined		Undetermined	Undetermined
hsa-miR-875-5p	Undetermined	35.831	Undetermined		Undetermined	Undetermined		Undetermined	Undetermined
hsa-miR-876-3p	Undetermined	Undetermined	Undetermined		Undetermined	Undetermined		Undetermined	Undetermined
hsa-miR-876-5p	Undetermined	Undetermined	Undetermined		Undetermined	Undetermined		Undetermined	Undetermined
hsa-miR-885-3p	35.495	Undetermined	Undetermined		Undetermined	Undetermined		Undetermined	Undetermined
hsa-miR-885-5p	34.137	31.924	31.38		33.979	33.07		37.047	34.253
hsa-miR-886-3p	30.3	Undetermined	Undetermined		Undetermined	Undetermined		Undetermined	Undetermined
hsa-miR-886-5p	26.873	36.431	33.09		Undetermined	Undetermined		Undetermined	33.371
hsa-miR-887	Undetermined	Undetermined	Undetermined		Undetermined	Undetermined		Undetermined	Undetermined
hsa-miR-888	38.4	Undetermined	Undetermined		Undetermined	Undetermined		Undetermined	Undetermined
hsa-miR-888#	Undetermined	Undetermined	Undetermined		Undetermined	Undetermined		Undetermined	Undetermined
hsa-miR-889	37.31	33.665	36.756		Undetermined	Undetermined		Undetermined	Undetermined
hsa-miR-890	Undetermined	Undetermined	Undetermined		Undetermined	Undetermined		Undetermined	Undetermined
hsa-miR-891a	Undetermined	Undetermined	Undetermined		Undetermined	Undetermined		Undetermined	Undetermined
hsa-miR-891b	Undetermined	Undetermined	Undetermined		Undetermined	Undetermined		Undetermined	Undetermined
hsa-miR-892a	Undetermined	Undetermined	Undetermined		Undetermined	Undetermined		Undetermined	Undetermined
hsa-miR-892b	Undetermined	Undetermined	Undetermined		Undetermined	Undetermined		Undetermined	Undetermined
hsa-miR-9	30.907	Undetermined	33.898		34.434	35.992		Undetermined	Undetermined
hsa-miR-9#	33.087	Undetermined	Undetermined		Undetermined	Undetermined		Undetermined	Undetermined
hsa-miR-920	Undetermined	Undetermined	Undetermined		Undetermined	Undetermined		Undetermined	Undetermined
hsa-miR-921	Undetermined	Undetermined	Undetermined		Undetermined	Undetermined		Undetermined	Undetermined
hsa-miR-922	Undetermined	Undetermined	Undetermined		Undetermined	Undetermined		Undetermined	Undetermined
hsa-miR-924	Undetermined	Undetermined	Undetermined		Undetermined	Undetermined		Undetermined	Undetermined
hsa-miR-92a	16.49	24.678	24.551		27.132	24.177		26.985	25.673
hsa-miR-92a-1#	35.773	Undetermined	Undetermined		Undetermined	Undetermined		Undetermined	Undetermined
hsa-miR-92a-2#	Undetermined	Undetermined	Undetermined		Undetermined	Undetermined		Undetermined	Undetermined
hsa-miR-92b#	31.655	Undetermined	Undetermined		Undetermined	Undetermined		Undetermined	Undetermined
hsa-miR-93#	21.298	30.577	29.206		32.376	29.393		33.539	32.297
hsa-miR-933	Undetermined	Undetermined	Undetermined		Undetermined	Undetermined		Undetermined	Undetermined
hsa-miR-934	Undetermined	Undetermined	Undetermined		Undetermined	Undetermined		Undetermined	Undetermined
hsa-miR-935	Undetermined	Undetermined	Undetermined		Undetermined	Undetermined		Undetermined	Undetermined
hsa-miR-936	Undetermined	Undetermined	Undetermined		Undetermined	Undetermined		Undetermined	Undetermined
hsa-miR-937	Undetermined	Undetermined	Undetermined		Undetermined	Undetermined		Undetermined	Undetermined
hsa-miR-938	Undetermined	Undetermined	Undetermined		Undetermined	Undetermined		Undetermined	Undetermined
hsa-miR-939	27.812	34.605	Undetermined		36.84	36.662		Undetermined	38.337
hsa-miR-941	32.438	Undetermined	36.965		Undetermined	Undetermined		Undetermined	Undetermined
hsa-miR-942	23.224	32.739	33.274		34.737	32.302		Undetermined	35
hsa-miR-943	Undetermined	37.083	Undetermined		Undetermined	Undetermined		Undetermined	Undetermined
hsa-miR-944	Undetermined	Undetermined	Undetermined		Undetermined	Undetermined		Undetermined	Undetermined
hsa-miR-95	Undetermined	Undetermined	Undetermined		38.186	33.901		Undetermined	Undetermined
hsa-miR-96#	Undetermined	Undetermined	Undetermined		Undetermined	Undetermined		Undetermined	Undetermined
hsa-miR-98	28.583	34.195	33.953		35.684	33.694		Undetermined	Undetermined
hsa-miR-99a	29.524	33.074	35.499		Undetermined	Undetermined		Undetermined	36.446
hsa-miR-99a#	Undetermined	Undetermined	34.292		Undetermined	Undetermined		Undetermined	Undetermined
hsa-miR-99b	32.833	31.355	29.869		32.757	30.966		Undetermined	Undetermined
hsa-miR-99b#	36.758	37.823	37.423		Undetermined	Undetermined		38.806	Undetermined
mmu-let-7d#	34.771	32.867	34.18		35.443	33.974		Undetermined	Undetermined
mmu-miR-124a	34.938	37.171	Undetermined		Undetermined	Undetermined		Undetermined	Undetermined
mmu-miR-129-3p	35.242	Undetermined	Undetermined		Undetermined	Undetermined		Undetermined	Undetermined
mmu-miR-134	34.069	31.227	30.22		33.669	Undetermined		Undetermined	Undetermined
mmu-miR-137	Undetermined	Undetermined	Undetermined		Undetermined	Undetermined		Undetermined	Undetermined
mmu-miR-140	22.128	28.515	27.48		29.437	27.949		32.827	30.011
mmu-miR-153	Undetermined	Undetermined	Undetermined		Undetermined	Undetermined		Undetermined	Undetermined
mmu-miR-187	Undetermined	Undetermined	35.605		Undetermined	Undetermined		Undetermined	Undetermined
mmu-miR-374-5p	21.703	28.779	28.307		29.975	29.666		35.369	31.99
mmu-miR-379	36.431	32.044	32.409		Undetermined	Undetermined		Undetermined	Undetermined
mmu-miR-451	16.642	25.224	24.386		27.749	23.941		28.008	25.597
mmu-miR-491	26.794	33.588	32.458		Undetermined	33.402		Undetermined	Undetermined
mmu-miR-495	35.968	30.511	29.354		36.657	35.11		Undetermined	39.589
mmu-miR-496	Undetermined	34.302	Undetermined		Undetermined	Undetermined		Undetermined	Undetermined
mmu-miR-499	33.953	Undetermined	Undetermined		Undetermined	Undetermined		Undetermined	Undetermined
mmu-miR-615	Undetermined	26.565	26.643		28.099	23.198		Undetermined	25.01
mmu-miR-93	17.254	25.497	25.205		27.821	25.409		29.861	27.346
mmu-miR-96	27.053	Undetermined	Undetermined		Undetermined	Undetermined		Undetermined	Undetermined
rno-miR-29c#	30.193	34.657	36.067		Undetermined	36.145		Undetermined	Undetermined
rno-miR-7#	25.412	32.21	33.352		36.207	34.135		36.559	36.038
RNU44	30.362	Undetermined	Undetermined		Undetermined	Undetermined		Undetermined	34.975
RNU44	29.933	Undetermined	Undetermined		Undetermined	Undetermined		Undetermined	Undetermined
RNU48	25.885	Undetermined	33.595		Undetermined	33.365		Undetermined	32.673
RNU48	26.924	Undetermined	Undetermined		36.856	35.384		Undetermined	34.596
U6 snRNA	24.893	33.133	32.127		34.056	33.341		39.387	31.887
U6 snRNA	25.128	31.142	32.979		34.077	31.744		34.103	31.36
U6 snRNA	25.418	30.768	33.059		32.171	34.245		34.53	30.361
U6 snRNA	24.749	33.744	33.324		35.136	33.077		36.389	32.566
U6 snRNA	25.385	33.79	33.008		34.45	33.454		33.596	30.996
U6 snRNA	25.114	34.015	34.009		33.909	34.581		35.763	32.027
U6 snRNA	25.338	34.496	34.601		36.095	34.728		35.582	31.428
U6 snRNA	25.255	33.828	35.144		34.085	33.647		36.713	32.188
