# Supplementary material for: The Impact of Hemolysis on Cell-Free microRNA Biomarkers
Source: Front Genet. 2013 May 24;4:94. doi: 10.3389/fgene.2013.00094 (PMC3663194; doi:10.3389/fgene.2013.00094)
Supplement: Supplementary file 2 [file 50293_Reid_DataSheet2.XLSX]

## Sheet: Dilution series
	miR-122		miR-1255B		miR-1274B		miR-142-3p		miR-146a		miR-15b		miR-16		miR-451		miR-486-3p		miR-532-3p		miR-636		miR-886-5p		RNU48
Sample Name	RNA1	RNA2	RNA1	RNA2	RNA1	RNA2	RNA1	RNA2	RNA1	RNA2	RNA1	RNA2	RNA1	RNA2	RNA1	RNA2	RNA1	RNA2	RNA1	RNA2	RNA1	RNA2	RNA1	RNA2	RNA1	RNA2
0.125 % RBC	29.208	28.049	33.0875	32.987	24.9565	24.6755	24.1155	22.9885	26.2245	25.785	24.2375	24.051	18.725	18.396	22.002	21.539	26.9585	26.6575	30.0885	29.8285	33.2455	33.0595	34.702	34.5265	33.9395	35.634
0.0625 % RBC	28.55	28.0235	33.563	33.2215	24.9975	24.3055	23.704	23.592	25.759	25.832	24.6975	24.7965	19.0875	19.1795	22.2065	22.208	27.333	27.3955	30.64	30.5075	34.0565	33.45	35.4655	36.0195	35.1085	37.414
0.031 % RBC	28.3705	27.9815	34.4675	34.349	24.527	24.873	23.944	23.772	25.692	25.9925	24.9315	25.508	19.7035	20.0115	23.1945	22.838	27.9935	28.1575	31.0975	31.1995	34.1025	34.258	36.098	37.8475	37.575	38.731
0.016 % RBC	29.3865	28.165	34.5975	34.606	25.3225	24.565	24.436	24.234	26.07	25.952	25.658	25.788	20.327	20.2705	23.816	23.105	29.1375	28.4885	31.688	31.6315	35.0485	34.262	36.8175	36.011	36.1	36.9425
0.008 % RBC	29.034	28.153	35.654	34.9785	25.602	24.403	24.7915	24.315	26.0785	25.964	25.9855	26.158	20.921	20.493	23.707	23.313	29.585	28.929	32.6385	31.692	35.9075	34.9865	35.899	37.3675	37.1125	Undetermined
undiluted plasma	28.677	27.8875	35.3815	36.1645	24.5225	24.93	24.4365	24.223	25.7725	25.864	26.231	26.5215	21.4795	20.813	24.37	23.8535	29.76	29.393	33.0815	32.5495	36.1755	34.6585	36.3315	38.1105	37.114	37.221
	miR-103		miR-106a		miR-126		miR-155		miR-17		miR-21		miR-210		miR-223		miR-27a		miR-29a		miR-31		miR-625-3p		miR-720		miR-92a
Sample Name	RNA1	RNA2	RNA1	RNA2	RNA1	RNA2	RNA1	RNA2	RNA1	RNA2	RNA1	RNA2	RNA1	RNA2	RNA1	RNA2	RNA1	RNA2	RNA1	RNA2	RNA1	RNA2	RNA1	RNA2	RNA1	RNA2	RNA1	RNA2
0.125 % RBC	26.1845	25.112	22.9135	22.426	24.455	23.5825	30.402	30.2845	23.861	23.2605	25.6085	25.3025	29.114	29.14	21.271	20.9975	28.225	27.25	28.8215	28.2855	34.886	35.089	30.9945	30.857	27.598	27.3255	21.6145	20.954
0.0625 % RBC	26.092	25.597	22.9395	22.926	24.167	23.844	30.4035	30.321	24.2365	23.6385	26.1485	25.846	29.282	29.8325	20.2865	21.009	27.2655	27.252	28.2575	28.3275	34.3425	35.67	30.823	31.0775	27.505	27.558	21.867	21.6285
0.031 % RBC	26.4325	26.119	23.4705	23.635	24.34	24.2745	29.917	30.306	24.721	24.3335	26.0295	26.012	30.1035	30.2605	20.656	21.1245	27.1775	27.272	28.2905	28.389	34.3335	34.4805	30.9195	31.2325	27.449	27.5495	22.6425	22.3435
0.016 % RBC	27.0005	26.115	24.1715	23.936	24.6595	24.443	30.0435	30.493	25.174	24.4375	25.7705	26.171	30.696	30.7345	20.3075	21.132	27.496	27.1635	28.484	28.3575	34.4635	34.566	30.886	31.44	27.944	27.685	23.3075	22.526
0.008 % RBC	27.045	26.0255	24.262	24.041	24.7755	24.317	30.4085	30.7835	25.303	24.379	25.933	26.024	30.981	31.001	20.7385	21.1135	27.7575	27.009	28.5115	28.177	34.826	35.5095	30.853	31.2725	27.8275	27.5855	23.5965	22.742
undiluted plasma	26.8825	26.374	24.424	24.206	24.6485	24.3235	30.0365	30.61	25.4355	24.6345	25.841	26.369	31.47	31.2515	20.4935	20.9685	27.231	26.9645	28.32	28.2105	34.5565	34.891	31.302	31.177	27.19	27.7775	23.9875	23.044

## Sheet: Matched pairs
	miR-122		miR-1255B		miR-1274B		miR-142-3p		miR-146a		miR-15b		miR-16		miR-451		miR-486-3p		miR-532-3p		miR-636		miR-886-5p		RNU48
Sample Name	RNA1	RNA2	RNA1	RNA2	RNA1	RNA2	RNA1	RNA2	RNA1	RNA2	RNA1	RNA2	RNA1	RNA2	RNA1	RNA2	RNA1	RNA2	RNA1	RNA2	RNA1	RNA2	RNA1	RNA2	RNA1	RNA2
CAD1 H	30.5505	30.072	36.209	35.916	24.707	25.371	29.178	28.7585	29.2585	29.0995	29.193	29.509	22.0955	21.584	24.9355	24.558	30.601	30.2515	35.942	36.0365	36.4735	35.725	38.298	38.721	33.902	36.375
CAD1 NH	30.805	29.672	37.664	37.3105	25.265	25.0875	29.809	28.8845	29.7275	29.142	29.071	29.859	24.014	23.1495	27.0645	26.4075	32.663	31.563	35.401	34.5155	36.5335	37.5685	37.187	39.366	Undetermined	Undetermined
CAD2 H	24.272	24.8905	35.741	35.7995	25.711	25.6825	28.1835	28.773	29.467	29.915	28.801	29.497	21.5855	21.6835	24.405	24.726	29.344	30.3775	33.388	34.2655	34.864	36.878	37.54	38.619	Undetermined	Undetermined
CAD2 NH	24.6255	24.8525	36.2095	35.395	26.1315	25.7415	28.4575	29.335	29.8515	30.402	29.115	29.7115	22.6475	22.7725	25.243	25.4855	30.2675	31.1845	34.055	35.2595	36.566	36.527	Undetermined	38.465	Undetermined	Undetermined
CAD3 H	29.8085	29.6315	33.994	33.602	26.6575	25.7375	27.9425	27.719	28.8115	28.637	28.771	28.661	19.699	18.827	23.3155	22.6075	27.866	27.711	32.793	32.7945	33.851	33.5125	36.4715	36.2465	39.3525	Undetermined
CAD3 NH	30.215	29.781	36.0595	35.9665	26.7585	26.204	29.339	29.215	30.435	29.821	29.666	29.6635	22.658	22.081	26.331	25.628	31.052	31.0525	34.7405	34.9565	37.283	35.915	38.151	Undetermined	39.489	Undetermined
MPM1 H	30.624	29.929	32.9905	32.9845	25.238	25.234	25.11	25.005	26.058	25.9785	27.06	27.088	19.7625	19.025	22.7805	21.734	28.1495	27.3515	32.2015	31.523	34.7565	34.3205	36.107	35.204	34.556	38.296
MPM1 NH	30.588	29.9495	35.6855	36.3575	25.263	25.2155	25.359	25.0575	26.1145	25.816	27.263	27.2685	22.991	22.3025	26.498	25.511	31.4285	30.7425	34.0365	33.261	36.2265	36.3975	38.148	37.0085	36.246	Undetermined
N1 H	28.091	26.922	35.517	33.991	24.616	24.083	23.957	23.112	25.8045	24.922	25.9315	25.849	20.7005	19.8885	23.957	22.9785	29.3155	28.093	32.2045	31.648	35.888	34.076	36.836	35.6255	38.389	37.607
N1 NH	27.967	27.984	35.84	36.3115	25.46	24.979	24.3455	24.326	26.2275	26.1855	26.423	26.91	21.727	21.596	25.035	24.702	30.0415	29.904	32.9665	32.825	35.54	36.3795	37.377	38.1255	40	38.214
N2 H	27.494	27.575	34.5125	33.5855	25.2275	25.0035	25.721	25.6865	27.9785	28.1275	27.587	27.371	20.0725	19.485	23.008	22.128	27.411	27.8135	31.3435	31.805	33.7495	34.022	36.2515	36.797	34.625	35.429
N2 NH	27.795	27.2415	37.1075	34.9285	25.4405	24.9115	25.727	25.2315	27.853	27.4065	27.962	27.693	21.9965	20.7975	24.94	24.0275	29.711	29.2785	32.951	33.0045	35.9355	35.058	38.144	36.516	35.388	36.374
	miR-103		miR-106a		miR-126		miR-155		miR-17		miR-21		miR-210		miR-223		miR-27a		miR-29a		miR-31		miR-625-3p		miR-720		miR-92a
Sample Name	RNA1	RNA2	RNA1	RNA2	RNA1	RNA2	RNA1	RNA2	RNA1	RNA2	RNA1	RNA2	RNA1	RNA2	RNA1	RNA2	RNA1	RNA2	RNA1	RNA2	RNA1	RNA2	RNA1	RNA2	RNA1	RNA2	RNA1	RNA2
CAD1 H	32.815	31.8805	27.2045	26.4685	28.7285	27.6135	34.6	33.669	28.332	27.35	28.071	27.5015	32.613	32.267	24.4995	24.373	30.669	29.759	30.6935	30.182	37.5555	37.678	35.1855	33.8465	28.414	28.421	25.045	23.991
CAD1 NH	33.0885	31.874	28.6185	27.9355	29.1485	28.0645	35.375	34.0985	29.9115	28.921	28.3625	28.4155	33.9985	33.344	24.309	24.519	30.3035	30.068	30.772	30.211	Undetermined	Undetermined	35.2375	33.9135	28.7975	28.38	26.457	25.343
CAD2 H	30.045	30.2605	25.543	26.245	27.6615	28.0225	33.767	34.562	26.931	27.057	26.6685	27.7095	31.264	31.9445	24.2695	24.88	30.126	31.129	28.7965	29.7835	36.7475	37.016	34.102	34.8105	28.6685	28.9995	23.5705	24.2555
CAD2 NH	30.866	30.867	26.567	27.103	28.177	28.628	33.67	34.3165	27.953	27.894	27.0905	28.073	31.5175	32.46	24.103	25.4375	31.2335	31.2575	29.445	29.8735	36.508	37.0735	34.8565	34.272	28.82	28.991	24.846	24.968
CAD3 H	29.3885	28.9325	24.19	23.6775	26.516	25.8495	32.9605	33.0445	25.344	24.666	26.213	26.2225	29.8855	29.865	23.8615	23.605	30.303	29.9135	29.047	28.7335	36.279	36.846	33.726	33.5695	30.1675	29.657	22.4995	22.0455
CAD3 NH	32.118	31.163	27.2525	26.8155	29.1605	27.794	33.6415	34.4415	28.458	27.646	28.4225	28.519	32.7965	33.397	25.41	25.4645	31.3675	31.0315	30.317	30.168	37.3135	Undetermined	35.601	35.121	29.8755	29.8645	25.2895	24.782
MPM1 H	27.5325	27.06	24.097	23.479	25.0255	24.436	31.245	31.4485	25.3075	24.164	25.903	25.4435	29.731	29.1705	21.59	22.009	27.4515	27.3865	28.755	28.613	34.949	38.17	32.147	31.917	27.8985	27.5585	22.926	22.054
MPM1 NH	27.9915	27.312	25.8145	25.051	25.464	24.7765	31.6565	31.654	26.8895	26.021	26.933	26.1695	32.6805	31.836	21.7025	21.828	27.6905	26.865	29.124	28.577	37.0715	35.89	32.288	32.0515	28.3295	27.468	25.2845	24.3435
N1 H	27.0865	25.566	24.2525	23.3	24.6355	23.359	30.3555	29.701	25.266	23.7765	26.248	25.2275	31.3255	30.1	20.7395	20.228	27.0695	26.009	28.483	27.4815	34.5655	35.259	31.164	30.277	27.248	26.2775	23.795	22.44
N1 NH	27.271	26.4965	25.0635	24.564	25.233	24.626	31.3495	31.072	26.0405	25.099	26.3825	26.3995	31.678	31.7885	20.7745	21.343	27.259	26.9905	28.415	28.558	35.6545	35.573	31.4725	31.572	27.7555	27.31	24.245	23.863
N2 H	27.63	27.561	23.6115	23.8845	25.469	25.4365	31.0885	31.6655	24.833	24.638	26.175	26.469	30.3095	29.9615	21.7955	22.3425	28.6055	28.712	28.4305	28.882	36.1325	36.546	32.6675	32.626	27.8895	27.999	22.3285	22.406
N2 NH	28.5495	27.743	25.389	24.9835	26.0385	25.465	31.1765	31.647	26.3445	25.606	27.3465	26.869	31.6555	31.2525	21.8365	21.8245	28.5625	28.0245	28.6055	28.3855	35.2685	34.9035	33.262	32.85	27.789	27.47	24.247	23.5455
